# Supplementary material for: 1,2-Bis{2-[(4-meth­oxy­benzyl­idene)amino]­phen­yl}disulfane
Source: Acta Crystallogr Sect E Struct Rep Online. 2013 May 15;69(Pt 6):o896. doi: 10.1107/S1600536813011598 (PMC3685053; doi:10.1107/S1600536813011598)
Supplement: Supplementary file 2 [file e-69-0o896-Isup2.hkl]

# 
# h,k,l, Fc-squared, Fo-squared, sigma(Fo-squared) and status flag 
# 
data_I
_shelx_title ' 110612g in Pbcn' 
_shelx_refln_list_code          4 
_shelx_F_calc_maximum      193.26 
_exptl_crystal_F_000      1016.00 
_reflns_d_resolution_high  0.8409 
 
loop_ 
 _symmetry_equiv_pos_as_xyz 
 'x, y, z' 
 '-x+1/2, -y+1/2, z+1/2' 
 '-x, y, -z+1/2' 
 'x+1/2, -y+1/2, -z' 
 '-x, -y, -z' 
 'x-1/2, y-1/2, -z-1/2' 
 'x, -y, z-1/2' 
 '-x-1/2, y-1/2, z' 
 
_cell_length_a    10.2657 
_cell_length_b    13.0675 
_cell_length_c    18.3415 
_cell_angle_alpha  90.000 
_cell_angle_beta   90.000 
_cell_angle_gamma  90.000 
 
_shelx_F_squared_multiplier     1.000 
 
loop_ 
 _refln_index_h 
 _refln_index_k 
 _refln_index_l 
 _refln_F_squared_calc 
 _refln_F_squared_meas 
 _refln_F_squared_sigma 
 _refln_observed_status 
   2   0   0    12720.41    10611.19    122.68 o 
   4   0   0     7007.43     6902.31    129.48 o 
   6   0   0     3079.65     3100.73    215.53 o 
   8   0   0        0.91       -5.64     20.39 o 
  10   0   0        2.17      -16.25     27.52 o 
   1   1   0     8808.98     9624.58    104.78 o 
   3   1   0     1278.82     1071.19     31.38 o 
   5   1   0     8305.79     9542.48    163.84 o 
   7   1   0      508.75      411.76     31.74 o 
   9   1   0       52.06       47.81     19.39 o 
  11   1   0       16.52       15.15     24.40 o 
   0   2   0     1696.84     1927.63     44.43 o 
   2   2   0     5453.30     6374.97    360.88 o 
   4   2   0      139.20      133.23     10.42 o 
   6   2   0     3229.70     3465.86    152.67 o 
   8   2   0      224.12      207.22     25.92 o 
  10   2   0       26.82       16.20     21.68 o 
   1   3   0    12262.11    12377.49    264.60 o 
   3   3   0       64.78       34.57     10.33 o 
   5   3   0     2929.24     2902.24    432.13 o 
   7   3   0      789.13      752.32     42.65 o 
   9   3   0      247.65      212.79     30.06 o 
  11   3   0        8.16      -30.67     31.17 o 
   0   4   0     5453.06     6019.98    114.23 o 
   2   4   0     2379.47     2285.60     79.58 o 
   4   4   0     2077.42     2051.53     59.34 o 
   6   4   0     1180.59     1050.12     48.83 o 
   8   4   0     1232.77     1265.85     90.11 o 
  10   4   0        4.43       17.03     22.74 o 
   1   5   0     2703.93     2479.01     82.98 o 
   3   5   0     9264.32     8699.32    316.82 o 
   5   5   0      678.07      607.36     36.79 o 
   7   5   0       77.39       65.10     21.21 o 
   9   5   0      318.40      343.71     71.21 o 
  11   5   0      134.04      126.99     45.09 o 
   0   6   0     1754.62     1435.41     65.16 o 
   2   6   0       83.74       70.06     13.86 o 
   4   6   0      471.66      484.83     40.45 o 
   6   6   0      418.09      345.91     32.30 o 
   8   6   0       31.18        2.54     18.93 o 
  10   6   0      187.43      152.19     45.43 o 
   1   7   0     2182.62     2146.37    181.13 o 
   3   7   0      195.52      211.45     24.80 o 
   5   7   0     1186.98     1121.22    128.40 o 
   7   7   0       75.58       73.05     23.44 o 
   9   7   0        9.21        8.07     24.20 o 
   0   8   0      229.77      239.40     36.64 o 
   2   8   0     2076.49     1862.49    118.62 o 
   4   8   0      134.63      134.55     24.24 o 
   6   8   0      873.92      914.07     92.93 o 
   8   8   0      285.92      306.84     60.68 o 
  10   8   0      155.85      178.22     50.90 o 
   1   9   0     1119.40     1126.29    110.42 o 
   3   9   0      712.68      796.21     77.84 o 
   5   9   0      381.23      402.66     44.43 o 
   7   9   0      512.67      541.85     50.63 o 
   9   9   0       13.03       21.22     41.28 o 
   0  10   0      182.99      158.00     38.79 o 
   2  10   0       13.63       27.27     19.78 o 
   4  10   0       34.52       60.56     68.47 o 
   6  10   0      112.27       95.13     42.03 o 
   8  10   0       36.82       33.99     32.45 o 
   1  11   0      711.01      705.84    130.89 o 
   3  11   0        0.18      -21.55     18.18 o 
   5  11   0       59.41       64.79     27.16 o 
   7  11   0        6.62       26.94     29.76 o 
   0  12   0      670.42      683.88     72.95 o 
   2  12   0      145.64      128.10     26.43 o 
   4  12   0       54.42       40.12     27.53 o 
   6  12   0      189.29      219.86     41.79 o 
   1  13   0        8.03       15.76     21.34 o 
   3  13   0      748.60      864.07    148.30 o 
   5  13   0       35.03       67.43     28.80 o 
   0  14   0      143.86      112.90     42.94 o 
   2  14   0     1299.76     1451.48     81.50 o 
   4  14   0       20.90       43.17     30.33 o 
   1  15   0      222.96      265.31     42.95 o 
   3  15   0      162.17      199.73     37.74 o 
   1   1   1     2138.50     2590.11     87.54 o 
   2   1   1    11622.52    11534.37    415.92 o 
   3   1   1      523.61      540.43     12.93 o 
   4   1   1      825.95      807.14     34.09 o 
   5   1   1      617.57      651.75     19.84 o 
   6   1   1      301.23      339.23     11.03 o 
   7   1   1        0.71        0.57      8.76 o 
   8   1   1      128.89      123.32     16.06 o 
   9   1   1       26.67       25.57     11.21 o 
  10   1   1        2.74        2.45     14.28 o 
  11   1   1        0.14       20.56     24.85 o 
  12   1   1       17.04        8.29     30.84 o 
   0   2   1     1121.44      965.59     30.88 o 
   1   2   1      574.97      591.21     13.31 o 
   2   2   1    13470.58    14412.00    663.05 o 
   3   2   1      474.66      408.60     25.18 o 
   4   2   1     1155.36     1229.92     58.18 o 
   5   2   1      662.10      659.72     48.51 o 
   6   2   1      558.70      549.90     32.08 o 
   7   2   1        0.20       -6.11      9.11 o 
   8   2   1      226.44      190.72     18.45 o 
   9   2   1        7.61       13.47     11.84 o 
  10   2   1       12.18       20.77     13.74 o 
  11   2   1        2.26        6.23     17.72 o 
  12   2   1        0.15       -5.97     36.64 o 
   1   3   1      257.50      289.37     14.28 o 
   2   3   1      568.01      657.45     28.14 o 
   3   3   1     9256.29    10267.13    392.92 o 
   4   3   1       27.99       29.35      7.31 o 
   5   3   1       30.90       16.34      7.29 o 
   6   3   1      358.32      319.44     19.70 o 
   7   3   1      373.58      308.66     20.11 o 
   8   3   1        3.52       -7.95     10.82 o 
   9   3   1       25.27       34.90     14.80 o 
  10   3   1       32.53       22.08     18.03 o 
  11   3   1       97.62      118.34     24.18 o 
   0   4   1    10377.26    10495.43    343.43 o 
   1   4   1      333.78      271.21     16.66 o 
   2   4   1     2337.31     2544.33    182.69 o 
   3   4   1      524.07      524.55     24.29 o 
   4   4   1     1149.34     1143.38     43.56 o 
   5   4   1       15.68       15.32      9.34 o 
   6   4   1      840.04      804.51     38.32 o 
   7   4   1      292.78      245.59     16.65 o 
   8   4   1       23.39       14.12     12.26 o 
   9   4   1      450.67      457.86     29.83 o 
  10   4   1        3.19       -2.05     13.98 o 
  11   4   1       31.97       32.94     21.69 o 
   1   5   1     2326.81     2148.71     36.11 o 
   2   5   1     1444.70     1535.85     72.41 o 
   3   5   1     1872.13     1746.53     36.41 o 
   4   5   1      625.82      727.74     26.69 o 
   5   5   1      735.27      698.56     39.44 o 
   6   5   1      125.07      140.33     16.57 o 
   7   5   1        0.05        5.80      9.38 o 
   8   5   1      900.17      833.18     79.61 o 
   9   5   1        8.64       22.20     14.41 o 
  10   5   1        9.15        6.09     17.31 o 
  11   5   1       54.82       61.50     27.59 o 
   0   6   1     2247.54     1938.67    143.82 o 
   1   6   1        1.04       -1.95      5.82 o 
   2   6   1     1659.47     1400.73     67.80 o 
   3   6   1      128.52      140.55     12.83 o 
   4   6   1      436.66      349.98     20.22 o 
   5   6   1       43.27       32.98     12.90 o 
   6   6   1      872.17      838.47     34.25 o 
   7   6   1      693.73      744.89     30.40 o 
   8   6   1       89.13      108.20     17.76 o 
   9   6   1        0.53        5.26     16.13 o 
  10   6   1       45.10       34.39     20.48 o 
  11   6   1        1.93       -0.36     22.11 o 
   1   7   1     3563.83     3488.32    132.07 o 
   2   7   1      769.82      656.68     30.41 o 
   3   7   1     4867.89     4669.29    227.59 o 
   4   7   1       17.27        9.68     13.66 o 
   5   7   1     1144.18     1156.08     74.60 o 
   6   7   1       39.92       33.26     14.39 o 
   7   7   1      273.11      275.46     24.71 o 
   8   7   1        0.37       -1.55     16.23 o 
   9   7   1        5.58        5.53     16.61 o 
  10   7   1        0.99        0.27     16.52 o 
   0   8   1     2938.51     2479.01    185.52 o 
   1   8   1      311.83      249.37     18.58 o 
   2   8   1      772.30      663.19     27.98 o 
   3   8   1      454.55      403.94     32.38 o 
   4   8   1      477.85      435.80     29.90 o 
   5   8   1       18.33        5.36     15.13 o 
   6   8   1      839.96      893.38     40.16 o 
   7   8   1      443.37      495.01     32.79 o 
   8   8   1      254.22      315.85     31.11 o 
   9   8   1        1.02       18.08     19.01 o 
  10   8   1       10.50       28.49     25.41 o 
   1   9   1     1260.86     1198.69     55.25 o 
   2   9   1      186.75      163.07     17.19 o 
   3   9   1     2040.93     2046.47    120.17 o 
   4   9   1       65.72       62.37     14.63 o 
   5   9   1      196.53      194.92     24.06 o 
   6   9   1      165.96      169.70     23.32 o 
   7   9   1      171.62      150.60     22.25 o 
   8   9   1      155.07      146.42     25.51 o 
   9   9   1       15.39        8.60     21.74 o 
   0  10   1     1190.10     1051.01     55.61 o 
   1  10   1       11.57       -0.70     10.52 o 
   2  10   1     1781.38     1701.24     58.13 o 
   3  10   1       35.19       23.15     13.91 o 
   4  10   1      168.37      177.21     20.56 o 
   5  10   1       47.32       44.66     17.01 o 
   6  10   1      434.09      494.18     40.23 o 
   7  10   1       43.64       44.43     20.07 o 
   8  10   1      113.22      112.74     26.04 o 
   9  10   1       25.70       16.24     23.10 o 
   1  11   1     1546.56     1478.09     68.58 o 
   2  11   1      239.85      217.56     22.44 o 
   3  11   1       11.26      -15.11     14.23 o 
   4  11   1      145.14      140.11     21.36 o 
   5  11   1     1061.54     1247.54     56.23 o 
   6  11   1       10.78      -10.42     17.21 o 
   7  11   1      135.66      123.73     22.61 o 
   8  11   1      117.63      130.62     32.94 o 
   0  12   1     3143.93     3441.60    108.95 o 
   1  12   1      119.15      130.93     21.44 o 
   2  12   1      196.49      192.83     23.73 o 
   3  12   1       11.06        1.71     15.90 o 
   4  12   1      185.11      172.52     26.43 o 
   5  12   1       67.27       62.50     19.54 o 
   6  12   1      189.70      258.48     30.45 o 
   7  12   1      111.55      126.50     29.98 o 
   1  13   1      152.17      142.71     22.19 o 
   2  13   1      319.98      342.51     29.55 o 
   3  13   1       39.73       30.44     20.31 o 
   4  13   1        6.57        8.67     21.70 o 
   5  13   1      173.15      201.15     27.40 o 
   6  13   1       62.77       60.46     26.39 o 
   0  14   1      683.92      688.09     56.50 o 
   1  14   1      586.54      613.61     40.52 o 
   2  14   1       13.90        0.38     20.28 o 
   3  14   1       21.44       13.90     20.52 o 
   4  14   1       16.21       15.52     20.36 o 
   5  14   1        4.32        7.27     25.20 o 
   1  15   1      121.68      112.08     24.67 o 
   2  15   1        1.98       14.61     18.96 o 
   3  15   1       36.87       36.94     21.93 o 
   1   0   2     2216.96     2273.71     34.29 o 
   2   0   2    10171.91    10084.50    506.65 o 
   3   0   2     3667.45     3630.91    189.42 o 
   4   0   2      172.87      152.97     11.12 o 
   5   0   2     3814.14     4126.61    149.56 o 
   6   0   2     2544.65     2690.74    170.06 o 
   7   0   2     1517.63     1332.36     59.35 o 
   8   0   2      236.86      211.21     26.48 o 
   9   0   2       54.49       24.46     20.32 o 
  10   0   2        1.87      -16.25     30.34 o 
  11   0   2        0.09        0.17     26.19 o 
  12   0   2        8.71       -2.65     38.63 o 
   1   1   2     1733.14     2044.52     41.13 o 
   2   1   2    12991.53    14195.18    373.93 o 
   3   1   2     3846.00     3968.23     99.15 o 
   4   1   2      143.62      122.44      7.64 o 
   5   1   2      949.96      839.65     38.28 o 
   6   1   2      707.44      708.72     26.45 o 
   7   1   2      987.67     1031.05     34.10 o 
   8   1   2      369.98      323.83     22.54 o 
   9   1   2       64.04       28.53     12.58 o 
  10   1   2      308.20      310.01     30.22 o 
  11   1   2        5.57        6.61     21.54 o 
  12   1   2        0.60       33.85     29.95 o 
   0   2   2    13956.01    14995.03    373.45 o 
   1   2   2     9498.91    11095.46    471.17 o 
   2   2   2    15804.31    16682.73    540.24 o 
   3   2   2      738.76      834.47     15.16 o 
   4   2   2     1157.37     1222.50     26.38 o 
   5   2   2     1558.47     1640.70     38.69 o 
   6   2   2      385.08      339.97     20.19 o 
   7   2   2      295.96      245.11     18.19 o 
   8   2   2      159.61      173.04     18.47 o 
   9   2   2      255.72      234.87     21.36 o 
  10   2   2       43.77       19.50     17.90 o 
  11   2   2      149.27      133.51     26.99 o 
  12   2   2       30.59       35.29     26.17 o 
   1   3   2     4740.44     5105.03    172.62 o 
   2   3   2     7075.37     7569.10    350.19 o 
   3   3   2     8561.64     9447.13    308.34 o 
   4   3   2     1858.85     2063.16     77.27 o 
   5   3   2      588.24      571.61     24.96 o 
   6   3   2      584.97      607.42     28.92 o 
   7   3   2        3.11       -4.59      7.75 o 
   8   3   2      676.19      657.93     50.68 o 
   9   3   2       78.27       80.14     16.60 o 
  10   3   2        5.12       27.30     16.42 o 
  11   3   2        9.57       16.76     25.07 o 
   0   4   2     2263.24     2384.01    131.35 o 
   1   4   2        1.11        0.90      4.17 o 
   2   4   2     1178.07     1104.13     54.70 o 
   3   4   2     1632.73     1618.20     49.36 o 
   4   4   2      974.17     1034.04     44.05 o 
   5   4   2      604.03      608.03     36.72 o 
   6   4   2        0.06       -5.92      6.85 o 
   7   4   2      215.93      186.14     15.63 o 
   8   4   2      191.07      179.27     19.30 o 
   9   4   2       13.58       11.68     17.29 o 
  10   4   2       23.82       22.02     16.92 o 
  11   4   2        0.28       25.64     25.89 o 
   1   5   2      144.48      114.96      8.90 o 
   2   5   2      247.16      202.94     18.24 o 
   3   5   2     5003.94     5447.90    140.13 o 
   4   5   2      638.47      707.07     23.27 o 
   5   5   2       80.90       66.71     11.40 o 
   6   5   2        2.09       -8.65      7.53 o 
   7   5   2       37.06       21.48     11.03 o 
   8   5   2        5.28       10.94     14.40 o 
   9   5   2      182.24      198.62     25.28 o 
  10   5   2       32.34       -8.09     16.02 o 
  11   5   2        0.09        8.06     26.73 o 
   0   6   2      260.30      215.75     19.03 o 
   1   6   2      860.69      860.27     26.18 o 
   2   6   2      168.06      151.61     17.01 o 
   3   6   2      219.93      181.76     14.89 o 
   4   6   2     1409.24     1344.23     37.58 o 
   5   6   2      161.29      186.08     25.51 o 
   6   6   2       62.41       44.66     13.56 o 
   7   6   2      851.18      853.83     33.69 o 
   8   6   2      436.38      463.18     30.18 o 
   9   6   2       59.44       24.49     19.71 o 
  10   6   2        4.97       -9.81     20.26 o 
  11   6   2       35.13       36.23     22.17 o 
   1   7   2        1.67        1.68     10.78 o 
   2   7   2       88.29       83.24     11.35 o 
   3   7   2      306.18      260.55     17.92 o 
   4   7   2       81.93       76.52     13.33 o 
   5   7   2      206.72      178.34     18.32 o 
   6   7   2       57.03       47.04     15.17 o 
   7   7   2       30.52       35.10     12.69 o 
   8   7   2      181.77      157.74     25.16 o 
   9   7   2       23.34       10.29     18.06 o 
  10   7   2        2.81        5.33     19.79 o 
   0   8   2       29.62       22.96     15.80 o 
   1   8   2       15.21        7.21      9.30 o 
   2   8   2        0.22       -5.28      8.32 o 
   3   8   2        1.19       -2.55     10.52 o 
   4   8   2      194.82      167.61     22.09 o 
   5   8   2        4.66        1.56     14.03 o 
   6   8   2      223.28      200.04     22.80 o 
   7   8   2       18.27       23.20     14.24 o 
   8   8   2       10.56        7.10     21.15 o 
   9   8   2       84.53       85.32     25.60 o 
  10   8   2        0.19      -16.91     22.59 o 
   1   9   2        0.21       -5.41     10.43 o 
   2   9   2      112.27       88.80     14.59 o 
   3   9   2        3.83        0.37     10.62 o 
   4   9   2      487.24      460.50     32.02 o 
   5   9   2       18.35       -0.09     16.48 o 
   6   9   2       10.42        1.45     15.80 o 
   7   9   2      131.99      160.76     22.84 o 
   8   9   2        0.04       -6.21     23.27 o 
   9   9   2        7.80        4.98     20.48 o 
   0  10   2       20.12       13.94     17.76 o 
   1  10   2      187.08      165.14     17.21 o 
   2  10   2        3.13        1.01     10.96 o 
   3  10   2        2.42       -1.85     15.54 o 
   4  10   2       67.61       76.64     18.50 o 
   5  10   2      200.58      207.37     23.39 o 
   6  10   2       63.64       45.37     17.31 o 
   7  10   2       34.48        9.15     20.19 o 
   8  10   2        9.20       -1.90     23.71 o 
   9  10   2        4.77       10.56     26.78 o 
   1  11   2      237.41      219.53     23.10 o 
   2  11   2        0.00      -17.70     14.71 o 
   3  11   2        0.06       -6.55     12.58 o 
   4  11   2       37.92       24.86     16.46 o 
   5  11   2       76.69      106.11     29.10 o 
   6  11   2       15.28       37.34     20.56 o 
   7  11   2        0.04       -2.29     19.41 o 
   8  11   2        6.86       -2.36     16.24 o 
   0  12   2     1053.69     1110.75     74.03 o 
   1  12   2      192.96      180.29     22.21 o 
   2  12   2       62.83       37.28     15.52 o 
   3  12   2       50.08       48.87     18.87 o 
   4  12   2      148.97      178.60     26.21 o 
   5  12   2        7.41       12.36     19.02 o 
   6  12   2        0.02        5.04     16.90 o 
   7  12   2      178.25      213.09     34.99 o 
   1  13   2      113.70      107.54     19.98 o 
   2  13   2       18.89       12.20     17.71 o 
   3  13   2      214.05      247.08     28.84 o 
   4  13   2      134.85      132.97     25.23 o 
   5  13   2       31.62       31.70     22.00 o 
   6  13   2       51.33       56.00     27.28 o 
   0  14   2       45.83       32.92     26.81 o 
   1  14   2       40.69       43.94     19.46 o 
   2  14   2       82.49       82.84     23.16 o 
   3  14   2       10.52       14.21     19.32 o 
   4  14   2      148.97      185.68     28.78 o 
   5  14   2        6.76        1.10     22.60 o 
   1  15   2       11.12       17.81     19.84 o 
   2  15   2       25.24       47.90     20.11 o 
   1   1   3     4971.38     5252.35    219.37 o 
   2   1   3     1819.39     2071.67     77.07 o 
   3   1   3     6721.95     7268.11    178.53 o 
   4   1   3       58.98       59.23      6.49 o 
   5   1   3      108.53      114.99      8.65 o 
   6   1   3        0.31       -2.81      7.64 o 
   7   1   3       88.28       88.77     13.24 o 
   8   1   3       31.59       29.05     12.76 o 
   9   1   3      125.02      113.55     18.99 o 
  10   1   3       75.70       39.74     24.43 o 
  11   1   3       27.65       10.51     25.95 o 
  12   1   3        0.43      -34.74     28.25 o 
   0   2   3       85.90       93.78     11.29 o 
   1   2   3    37348.29    43764.91   1441.75 o 
   2   2   3      852.53      862.91     27.35 o 
   3   2   3        2.65       -1.42      3.11 o 
   4   2   3      105.89       99.98      8.02 o 
   5   2   3       59.73       49.00      7.32 o 
   6   2   3      188.48      185.51     11.57 o 
   7   2   3       13.37        5.08      8.45 o 
   8   2   3      143.45      118.36     16.46 o 
   9   2   3       24.94       16.14     14.43 o 
  10   2   3       62.80       26.53     21.88 o 
  11   2   3       78.64      100.25     30.63 o 
   1   3   3      437.40      488.78     18.41 o 
   2   3   3      678.33      651.64     15.64 o 
   3   3   3     1579.73     1596.20     35.19 o 
   4   3   3     5354.89     6110.99     65.25 o 
   5   3   3       17.64       15.37      5.02 o 
   6   3   3      248.96      230.99     20.59 o 
   7   3   3      185.50      166.25     14.83 o 
   8   3   3      336.37      329.18     23.88 o 
   9   3   3      101.23       64.40     18.18 o 
  10   3   3        0.77        9.41     19.76 o 
  11   3   3       44.80       37.60     25.76 o 
   0   4   3     1529.33     1536.71     32.55 o 
   1   4   3       15.23        9.99      4.15 o 
   2   4   3      159.99      143.67      8.77 o 
   3   4   3      349.48      378.23     15.24 o 
   4   4   3      927.25      856.13     26.91 o 
   5   4   3      287.13      261.05     11.95 o 
   6   4   3       47.69       19.17      8.00 o 
   7   4   3      274.55      260.17     17.69 o 
   8   4   3      268.88      236.27     22.04 o 
   9   4   3       13.36        4.18     14.61 o 
  10   4   3       81.07       91.20     21.93 o 
  11   4   3      178.55      175.56     33.14 o 
   1   5   3     1208.56     1132.01     52.61 o 
   2   5   3      417.24      363.16     27.60 o 
   3   5   3     1241.54     1360.74     53.03 o 
   4   5   3      259.25      227.82     20.43 o 
   5   5   3     1750.28     1863.40     66.87 o 
   6   5   3      987.36     1032.14     46.05 o 
   7   5   3       50.14       42.42     12.43 o 
   8   5   3       46.62       35.84     18.14 o 
   9   5   3       26.80       22.11     16.82 o 
  10   5   3       31.95       81.17     23.31 o 
  11   5   3        0.80       -2.22     23.22 o 
   0   6   3       43.61       12.63      9.72 o 
   1   6   3     3028.78     3040.97    151.19 o 
   2   6   3     2166.35     2121.23     88.34 o 
   3   6   3      989.11     1080.30     29.30 o 
   4   6   3      448.75      474.35     26.05 o 
   5   6   3     1651.13     1718.89     97.30 o 
   6   6   3      144.87      174.01     14.29 o 
   7   6   3      786.20      843.39     35.66 o 
   8   6   3        0.22      -15.44     15.53 o 
   9   6   3        1.12       -0.77     15.68 o 
  10   6   3       20.91       10.50     20.17 o 
  11   6   3      116.50       86.46     28.43 o 
   1   7   3      439.73      355.37     18.55 o 
   2   7   3        3.58       -8.72      6.45 o 
   3   7   3        0.35        1.08      8.56 o 
   4   7   3       28.55       23.48     10.66 o 
   5   7   3      170.39      197.96     24.36 o 
   6   7   3       54.08       47.28     13.50 o 
   7   7   3      206.95      197.03     18.79 o 
   8   7   3      255.82      238.37     44.91 o 
   9   7   3      176.25      137.68     24.75 o 
  10   7   3      255.82      341.86     36.88 o 
   0   8   3      504.66      556.45     36.07 o 
   1   8   3        5.66       -5.14      8.25 o 
   2   8   3      915.18      824.24     32.66 o 
   3   8   3       50.73       41.56     12.43 o 
   4   8   3     1069.46     1065.03     68.39 o 
   5   8   3     1044.89     1141.09     51.17 o 
   6   8   3      161.23      133.23     19.55 o 
   7   8   3      155.70      183.98     21.59 o 
   8   8   3       77.44       68.59     22.22 o 
   9   8   3      401.21      453.60     67.95 o 
  10   8   3        1.01        7.49     21.09 o 
   1   9   3      142.14      113.44     13.80 o 
   2   9   3       33.36       38.29     13.51 o 
   3   9   3     2433.82     2492.96    121.10 o 
   4   9   3      499.32      521.18     29.99 o 
   5   9   3       37.74       42.38     14.79 o 
   6   9   3       26.71       15.51     16.37 o 
   7   9   3      121.96      102.88     20.41 o 
   8   9   3      234.51      295.31     32.94 o 
   9   9   3       33.73       64.83     23.36 o 
   0  10   3      747.75      702.86     44.95 o 
   1  10   3       36.58       47.09     14.15 o 
   2  10   3      177.94      154.04     18.81 o 
   3  10   3      144.49      117.31     18.01 o 
   4  10   3      275.64      274.77     25.82 o 
   5  10   3      339.96      366.19     29.50 o 
   6  10   3        8.29        9.07     16.77 o 
   7  10   3       23.59       22.09     16.92 o 
   8  10   3      122.40      129.84     29.91 o 
   9  10   3      204.59      208.32     32.41 o 
   1  11   3        1.72       -7.10     15.10 o 
   2  11   3     1283.69     1216.79     51.31 o 
   3  11   3      430.62      422.09     35.10 o 
   4  11   3        0.33      -10.04     14.10 o 
   5  11   3        1.07      -21.60     17.98 o 
   6  11   3      267.49      250.15     33.19 o 
   7  11   3       30.72       47.41     24.63 o 
   8  11   3       89.12      156.04     26.79 o 
   0  12   3       51.66       58.73     23.64 o 
   1  12   3      112.21       88.59     18.61 o 
   2  12   3      289.30      285.95     26.81 o 
   3  12   3      102.47       74.88     18.25 o 
   4  12   3        7.50        6.54     15.18 o 
   5  12   3       76.62      142.29     25.52 o 
   6  12   3       93.34      106.40     26.61 o 
   7  12   3       48.75       89.47     24.02 o 
   1  13   3      381.26      441.29     32.32 o 
   2  13   3       72.46       88.36     21.60 o 
   3  13   3      102.16       91.27     20.43 o 
   4  13   3       32.15       34.47     21.89 o 
   5  13   3       17.77        1.04     24.13 o 
   6  13   3        3.14       -4.88     28.19 o 
   0  14   3       42.72       38.90     24.03 o 
   1  14   3       26.05       17.38     19.40 o 
   2  14   3       58.02       63.39     20.57 o 
   3  14   3        0.04       -0.16     19.75 o 
   4  14   3       58.25       54.34     20.58 o 
   5  14   3        2.98        5.80     25.33 o 
   1  15   3        8.42        1.26     20.64 o 
   2  15   3        2.36        5.18     22.88 o 
   0   0   4     4706.80     4554.19    136.28 o 
   1   0   4     4291.63     4692.32    378.22 o 
   2   0   4      695.24      656.92     19.49 o 
   3   0   4      124.74      117.19      7.59 o 
   4   0   4     1140.64     1161.57     22.98 o 
   5   0   4     3111.27     3192.99    183.38 o 
   6   0   4        6.94        7.77      9.28 o 
   7   0   4      589.42      534.75     48.83 o 
   8   0   4       37.01       -1.31     16.61 o 
   9   0   4      513.35      513.78     60.68 o 
  10   0   4       16.09       14.26     36.64 o 
  11   0   4      430.34      573.96     78.42 o 
  12   0   4        3.99       -0.66     41.61 o 
   1   1   4     7924.67     9396.15    413.78 o 
   2   1   4     6596.68     7578.49    209.87 o 
   3   1   4       13.41        9.43      3.63 o 
   4   1   4     2428.82     2390.94     72.02 o 
   5   1   4       21.78       18.95      6.92 o 
   6   1   4      681.94      658.63     30.34 o 
   7   1   4        0.69       -3.81      7.88 o 
   8   1   4      965.11      911.13    102.82 o 
   9   1   4      107.04       90.12     25.34 o 
  10   1   4      245.59      315.28     38.63 o 
  11   1   4       10.59       10.20     20.54 o 
   0   2   4      431.95      423.04     16.36 o 
   1   2   4    25958.03    28266.17    484.99 o 
   2   2   4     1362.77     1610.74     36.30 o 
   3   2   4     2276.07     2453.24     39.88 o 
   4   2   4        0.03       -6.03      4.02 o 
   5   2   4      136.54       93.19     11.88 o 
   6   2   4        3.65       -1.34      7.31 o 
   7   2   4      235.97      231.67     15.58 o 
   8   2   4      481.63      420.57     29.74 o 
   9   2   4      286.50      270.67     85.71 o 
  10   2   4       82.59       49.39     20.20 o 
  11   2   4       89.71       71.46     29.85 o 
   1   3   4     4769.04     5300.07    142.09 o 
   2   3   4      108.28       82.24      5.79 o 
   3   3   4     4599.80     4936.77     74.77 o 
   4   3   4      515.27      491.81     13.71 o 
   5   3   4       72.38       67.81      6.96 o 
   6   3   4       12.49       12.46      7.72 o 
   7   3   4      179.69      180.73     15.49 o 
   8   3   4      173.84      149.94     20.73 o 
   9   3   4        3.86       -9.52     12.57 o 
  10   3   4      942.01      968.04     65.98 o 
  11   3   4        6.39        1.67     18.05 o 
   0   4   4      556.86      541.02     20.26 o 
   1   4   4       20.16       12.62      4.35 o 
   2   4   4      835.31      886.44     17.40 o 
   3   4   4       13.74        0.97      5.29 o 
   4   4   4        1.33       -3.18      5.90 o 
   5   4   4     3127.05     3158.16    137.33 o 
   6   4   4        9.78        2.14      7.80 o 
   7   4   4      287.97      289.06     24.05 o 
   8   4   4        7.70       14.45     14.83 o 
   9   4   4      490.01      461.31     34.00 o 
  10   4   4        2.99       -5.68     23.93 o 
  11   4   4      241.92      277.51     39.89 o 
   1   5   4        0.41        0.23      5.45 o 
   2   5   4     2299.41     2623.33     61.31 o 
   3   5   4      175.37      168.83     11.80 o 
   4   5   4     3001.45     3436.85     60.91 o 
   5   5   4      385.84      343.10     17.43 o 
   6   5   4        0.04       -5.91      8.09 o 
   7   5   4      222.58      224.66     20.43 o 
   8   5   4      112.74      117.46     19.92 o 
   9   5   4       26.67       30.49     19.60 o 
  10   5   4       93.46       79.57     28.95 o 
  11   5   4        6.09       30.12     29.64 o 
   0   6   4      705.35      800.45     52.68 o 
   1   6   4       99.26      109.40      9.32 o 
   2   6   4      902.43      878.84     24.99 o 
   3   6   4       25.48       11.77      8.43 o 
   4   6   4      134.57      110.14     11.55 o 
   5   6   4     1341.95     1327.36     64.42 o 
   6   6   4      106.64       98.03     13.05 o 
   7   6   4        2.93        4.06     13.35 o 
   8   6   4      450.32      430.35     82.58 o 
   9   6   4        1.60        9.24     19.04 o 
  10   6   4       15.42       -1.01     21.79 o 
  11   6   4        4.80        4.24     23.63 o 
   1   7   4      219.24      224.28     14.42 o 
   2   7   4      373.86      359.05     32.88 o 
   3   7   4      727.16      789.61     48.67 o 
   4   7   4       74.94       74.41     12.32 o 
   5   7   4      696.24      718.34     38.70 o 
   6   7   4      778.27      779.28     40.54 o 
   7   7   4      228.20      217.48     28.29 o 
   8   7   4      199.47      169.81     25.54 o 
   9   7   4       17.99       11.02     19.31 o 
  10   7   4       44.67       21.93     24.84 o 
   0   8   4      118.08      139.55     19.22 o 
   1   8   4      878.73      816.36     30.11 o 
   2   8   4      325.48      330.57     19.56 o 
   3   8   4      173.09      184.45     16.52 o 
   4   8   4      120.31      103.91     13.94 o 
   5   8   4      335.21      351.26     24.58 o 
   6   8   4        0.06        9.27     14.24 o 
   7   8   4        1.18      -10.93     13.58 o 
   8   8   4       42.42       48.54     20.46 o 
   9   8   4        5.11        2.38     18.79 o 
  10   8   4        8.52       36.43     25.18 o 
   1   9   4        5.39       -9.05     10.54 o 
   2   9   4      306.76      247.97     19.67 o 
   3   9   4       29.06       20.76     12.02 o 
   4   9   4      166.70      171.87     21.12 o 
   5   9   4       52.81       56.96     17.03 o 
   6   9   4       13.08       37.81     15.17 o 
   7   9   4        1.01       -8.67     13.25 o 
   8   9   4        1.12      -11.44     17.20 o 
   9   9   4       11.33       16.26     22.51 o 
   0  10   4      859.79      785.00     59.85 o 
   1  10   4        0.00       -3.73     13.75 o 
   2  10   4        0.37       -8.07     14.33 o 
   3  10   4      373.12      332.29     26.04 o 
   4  10   4       42.86       23.64     16.87 o 
   5  10   4       19.86       23.02     15.20 o 
   6  10   4        2.23       -2.00     12.87 o 
   7  10   4      211.91      234.81     27.48 o 
   8  10   4        6.30       -2.13     17.14 o 
   9  10   4        3.89       19.26     24.58 o 
   1  11   4       61.23       33.99     17.35 o 
   2  11   4      144.42      115.28     18.71 o 
   3  11   4        0.08      -23.37     16.26 o 
   4  11   4        0.34       -9.65     17.51 o 
   5  11   4       67.32       41.67     20.19 o 
   6  11   4        0.02      -18.49     16.90 o 
   7  11   4       14.89       12.89     20.47 o 
   8  11   4       79.02      109.97     26.82 o 
   0  12   4       54.29       53.74     21.08 o 
   1  12   4       11.15      -10.55     14.08 o 
   2  12   4      270.85      236.88     25.58 o 
   3  12   4       72.33       55.94     19.00 o 
   4  12   4        0.00      -12.41     17.33 o 
   5  12   4       63.53       53.83     23.43 o 
   6  12   4       10.35       15.91     16.79 o 
   7  12   4        0.13       -9.28     20.15 o 
   1  13   4       63.62       62.35     19.83 o 
   2  13   4        5.51        9.18     16.67 o 
   3  13   4       15.91        4.43     18.43 o 
   4  13   4       93.83       96.13     21.83 o 
   5  13   4        9.97      -14.00     22.70 o 
   6  13   4       55.15       70.67     23.35 o 
   0  14   4      176.84      190.55     38.67 o 
   1  14   4      102.20       74.02     22.17 o 
   2  14   4       81.34       67.64     21.32 o 
   3  14   4       59.00       62.16     21.94 o 
   4  14   4        0.24       -4.18     20.98 o 
   1  15   4       21.85       36.70     19.15 o 
   2  15   4       10.46       17.36     18.91 o 
   1   1   5      660.33      643.16     19.33 o 
   2   1   5      658.10      673.05     34.91 o 
   3   1   5       14.64       18.03      4.84 o 
   4   1   5       29.78       39.44      5.28 o 
   5   1   5        0.05       -4.22      3.86 o 
   6   1   5      511.54      525.89     17.95 o 
   7   1   5      167.59      161.00     13.77 o 
   8   1   5      202.86      182.25     48.66 o 
   9   1   5      132.35       97.64     24.13 o 
  10   1   5       22.99       21.12     22.55 o 
  11   1   5       44.74       19.66     22.90 o 
   0   2   5     8421.73     9108.42    378.14 o 
   1   2   5     4962.31     5337.87     84.10 o 
   2   2   5     1650.95     1612.89     41.57 o 
   3   2   5      250.12      281.40     10.26 o 
   4   2   5       91.74       99.26      7.06 o 
   5   2   5     1653.27     1833.20     37.72 o 
   6   2   5       53.28       39.79      8.79 o 
   7   2   5        0.77        6.33      9.67 o 
   8   2   5      615.96      516.73     72.15 o 
   9   2   5        4.33        4.27     14.87 o 
  10   2   5      106.59       82.90     32.83 o 
  11   2   5       55.84       42.81     22.78 o 
   1   3   5     3094.94     3265.61     84.87 o 
   2   3   5       69.82       65.66      5.41 o 
   3   3   5      146.47      150.13      7.89 o 
   4   3   5     1731.25     1764.19     62.01 o 
   5   3   5      159.19      159.44     12.75 o 
   6   3   5      359.67      356.60     16.65 o 
   7   3   5      131.62      105.02     14.27 o 
   8   3   5       23.14       18.46     15.49 o 
   9   3   5      201.06      154.39     29.26 o 
  10   3   5      390.76      403.09     44.80 o 
  11   3   5       26.20       21.22     18.68 o 
   0   4   5     6231.61     7145.14    290.09 o 
   1   4   5      192.82      194.41      9.24 o 
   2   4   5     4018.39     4412.25     95.94 o 
   3   4   5      701.71      663.66     15.84 o 
   4   4   5      165.84      135.61      9.56 o 
   5   4   5     2448.53     2649.77    121.25 o 
   6   4   5      117.67      109.48     11.61 o 
   7   4   5      419.04      434.13     26.80 o 
   8   4   5       69.46       68.48     17.78 o 
   9   4   5       49.42       24.50     20.34 o 
  10   4   5        6.74       13.59     22.49 o 
  11   4   5      149.32      166.25     31.42 o 
   1   5   5      697.28      711.58     18.84 o 
   2   5   5      261.08      180.70      9.85 o 
   3   5   5     4514.02     5099.75    191.50 o 
   4   5   5        0.14        4.86      6.69 o 
   5   5   5      341.42      337.57     30.01 o 
   6   5   5      492.60      562.68     32.17 o 
   7   5   5      269.75      253.77     23.01 o 
   8   5   5        1.37        3.88     15.76 o 
   9   5   5       23.19       22.99     20.25 o 
  10   5   5      194.79      151.80     32.81 o 
  11   5   5        5.94       32.38     25.49 o 
   0   6   5     2755.39     3155.28     99.26 o 
   1   6   5      102.09      105.80     10.26 o 
   2   6   5      231.27      228.88     12.29 o 
   3   6   5      105.49      104.41     10.09 o 
   4   6   5      247.85      233.20     13.42 o 
   5   6   5     2049.77     2221.09     96.84 o 
   6   6   5      145.62      128.27     15.48 o 
   7   6   5        1.25       -4.36     13.68 o 
   8   6   5      124.41      134.84     22.82 o 
   9   6   5      328.35      356.55     34.00 o 
  10   6   5       77.32      108.04     32.46 o 
   1   7   5      267.06      235.41     14.01 o 
   2   7   5      334.55      311.92     17.68 o 
   3   7   5      483.55      405.72     19.49 o 
   4   7   5      115.20      115.70     12.41 o 
   5   7   5       18.31       25.24     10.00 o 
   6   7   5     1598.66     1820.31    140.32 o 
   7   7   5      100.11       70.55     17.28 o 
   8   7   5      323.33      416.31     30.34 o 
   9   7   5        3.78        4.79     18.06 o 
  10   7   5      163.24      182.29     36.57 o 
   0   8   5       15.12        4.82      9.95 o 
   1   8   5       53.22       54.56     10.65 o 
   2   8   5        4.64       -8.10      8.91 o 
   3   8   5       85.30       76.99     13.68 o 
   4   8   5       20.59       23.83     10.07 o 
   5   8   5      873.16      926.11     45.67 o 
   6   8   5        7.50       -6.84     12.93 o 
   7   8   5      317.56      386.01     44.03 o 
   8   8   5       11.43       13.09     15.33 o 
   9   8   5       45.10       54.21     25.27 o 
  10   8   5        1.29        2.37     28.56 o 
   1   9   5      179.87      140.91     16.61 o 
   2   9   5      209.65      190.55     17.09 o 
   3   9   5      247.13      250.15     20.28 o 
   4   9   5      590.17      558.18     39.81 o 
   5   9   5      138.66       96.38     17.80 o 
   6   9   5       11.69       24.12     14.61 o 
   7   9   5       59.15       53.89     18.65 o 
   8   9   5       91.70       89.01     22.11 o 
   9   9   5       52.80       47.49     22.38 o 
   0  10   5      358.62      325.10     34.32 o 
   1  10   5      226.08      229.86     21.64 o 
   2  10   5       70.59       89.36     17.11 o 
   3  10   5      145.27      135.66     18.59 o 
   4  10   5      175.52      181.97     23.17 o 
   5  10   5        9.51       -4.14     14.61 o 
   6  10   5        0.08        4.51     18.13 o 
   7  10   5      461.73      567.34     58.13 o 
   8  10   5      123.31      108.56     24.80 o 
   1  11   5      166.61      146.92     20.18 o 
   2  11   5       51.06       21.43     15.01 o 
   3  11   5       40.54       27.05     17.16 o 
   4  11   5      285.73      263.11     31.68 o 
   5  11   5        6.49        7.04     17.53 o 
   6  11   5       40.39       50.10     22.96 o 
   7  11   5      157.93      176.51     26.43 o 
   8  11   5      219.13      232.78     33.84 o 
   0  12   5        3.73       -8.22     24.64 o 
   1  12   5       13.07       14.96     14.90 o 
   2  12   5      215.04      203.21     23.40 o 
   3  12   5      206.61      214.37     24.99 o 
   4  12   5       20.17      -13.69     19.87 o 
   5  12   5       27.95       24.10     20.05 o 
   6  12   5       26.43       12.18     18.91 o 
   7  12   5       49.16       83.50     24.99 o 
   1  13   5        4.52       -2.36     14.98 o 
   2  13   5       11.81       -0.27     19.35 o 
   3  13   5      108.75      104.92     21.64 o 
   4  13   5       32.10       10.12     26.50 o 
   5  13   5        4.67       -3.27     20.96 o 
   6  13   5        3.38       -7.17     19.87 o 
   0  14   5      184.48      241.04     41.31 o 
   1  14   5       28.55       14.30     19.36 o 
   2  14   5       18.13       -4.09     19.11 o 
   3  14   5       67.62       77.13     23.85 o 
   4  14   5        1.95       -7.19     26.72 o 
   1  15   5        3.93       -4.91     20.46 o 
   0   0   6       21.22       23.34      7.67 o 
   1   0   6      746.51      778.73     18.17 o 
   2   0   6     7033.17     8307.26    836.67 o 
   3   0   6      180.08      213.77     23.38 o 
   4   0   6      112.92      115.25      8.82 o 
   5   0   6      909.07      892.07     30.10 o 
   6   0   6       32.89       31.80     10.96 o 
   7   0   6      166.25      172.75     22.74 o 
   8   0   6      381.05      416.46     60.02 o 
   9   0   6     1345.11     1317.86    101.96 o 
  10   0   6      114.88      116.38     46.75 o 
  11   0   6        6.69       12.60     38.30 o 
   1   1   6       51.71       45.41      5.22 o 
   2   1   6      788.41      788.24     16.61 o 
   3   1   6     1569.08     1662.82     49.60 o 
   4   1   6       86.18       77.02      5.93 o 
   5   1   6      386.59      364.16     12.45 o 
   6   1   6        1.18       -3.55      6.95 o 
   7   1   6      149.51      115.99     14.84 o 
   8   1   6     1765.02     1927.80    369.79 o 
   9   1   6      220.16      176.22     30.93 o 
  10   1   6       36.84       42.33     27.83 o 
  11   1   6        3.58       -4.24     26.49 o 
   0   2   6    14483.14    14646.28    555.77 o 
   1   2   6      642.94      667.49     19.64 o 
   2   2   6     1660.79     1755.02     45.74 o 
   3   2   6     1615.65     2022.49     27.49 o 
   4   2   6     2284.22     2491.44     77.42 o 
   5   2   6      229.36      213.56      9.68 o 
   6   2   6        1.06       -3.03      7.97 o 
   7   2   6     1598.64     1629.39     56.43 o 
   8   2   6      674.58      678.58     51.02 o 
   9   2   6      333.90      324.66     57.28 o 
  10   2   6        1.08      -19.36     18.65 o 
  11   2   6        2.17        1.37     21.27 o 
   1   3   6      211.44      198.39      8.75 o 
   2   3   6     3367.48     4056.46     70.97 o 
   3   3   6     3968.92     4369.81     92.33 o 
   4   3   6     1907.09     2107.86     49.50 o 
   5   3   6        6.74       -1.47      5.84 o 
   6   3   6      448.86      499.39     25.45 o 
   7   3   6      454.90      441.13     26.91 o 
   8   3   6      140.31      104.77     27.05 o 
   9   3   6        2.15        1.06     18.00 o 
  10   3   6      114.11       75.73     25.79 o 
  11   3   6        0.01       -8.57     16.95 o 
   0   4   6      151.89      159.96     13.46 o 
   1   4   6       43.48       40.86      6.64 o 
   2   4   6        6.14        4.90      5.74 o 
   3   4   6       14.21       18.45      9.45 o 
   4   4   6      280.81      271.32     11.62 o 
   5   4   6       88.34       81.46      9.97 o 
   6   4   6      361.99      382.62     21.21 o 
   7   4   6      392.41      363.80     55.95 o 
   8   4   6       43.33       37.99     19.39 o 
   9   4   6       47.65       21.89     24.74 o 
  10   4   6       49.23       22.43     21.84 o 
  11   4   6       26.27       29.63     21.80 o 
   1   5   6      304.90      290.23     14.38 o 
   2   5   6      106.68      136.99      9.51 o 
   3   5   6     2654.42     2567.60     49.52 o 
   4   5   6      284.26      257.80     16.20 o 
   5   5   6       33.15       19.21      8.51 o 
   6   5   6      148.75      149.92     20.19 o 
   7   5   6      170.10      220.68     22.68 o 
   8   5   6      457.06      515.26     39.28 o 
   9   5   6      171.17      107.22     27.52 o 
  10   5   6       38.12       44.46     24.19 o 
  11   5   6        0.42      -11.74     22.90 o 
   0   6   6        0.08       -6.99      8.61 o 
   1   6   6        0.50       -9.35      6.23 o 
   2   6   6     1028.17     1030.20     23.78 o 
   3   6   6       61.02       60.91      7.89 o 
   4   6   6      413.97      421.98     21.09 o 
   5   6   6       81.28       71.99     11.03 o 
   6   6   6      156.11      164.09     18.38 o 
   7   6   6       61.13       49.53     16.02 o 
   8   6   6       19.55       10.31     13.27 o 
   9   6   6        5.52       30.19     22.09 o 
  10   6   6       94.34      140.15     34.17 o 
   1   7   6        7.85        0.38      6.72 o 
   2   7   6        0.45       -8.55      6.74 o 
   3   7   6      629.25      685.07     22.43 o 
   4   7   6       11.96       -0.40      7.81 o 
   5   7   6       69.98       47.70     12.27 o 
   6   7   6      156.26      119.95     16.27 o 
   7   7   6        0.06       -6.59     13.06 o 
   8   7   6        2.96      -17.18     16.13 o 
   9   7   6       19.63       27.86     21.90 o 
  10   7   6       15.79       35.54     26.72 o 
   0   8   6      342.34      337.47     24.20 o 
   1   8   6      116.84       96.58     10.59 o 
   2   8   6      141.07      115.42     14.43 o 
   3   8   6       58.05       39.70     10.10 o 
   4   8   6      168.09      145.81     13.59 o 
   5   8   6        7.34        7.01     12.02 o 
   6   8   6      446.20      503.36     35.41 o 
   7   8   6      153.93      200.19     24.67 o 
   8   8   6       27.94       35.77     16.91 o 
   9   8   6       17.55        4.43     20.36 o 
   1   9   6      202.65      190.44     17.84 o 
   2   9   6      186.12      172.39     17.06 o 
   3   9   6        7.89       -0.03      9.79 o 
   4   9   6      139.98      114.02     14.56 o 
   5   9   6       65.50       55.56     15.02 o 
   6   9   6      108.85       87.80     17.54 o 
   7   9   6       12.28       -3.82     13.79 o 
   8   9   6      130.60      150.86     28.22 o 
   9   9   6       31.03       -1.91     22.05 o 
   0  10   6       21.04       39.93     23.91 o 
   1  10   6      371.62      366.47     42.62 o 
   2  10   6      313.82      299.59     23.68 o 
   3  10   6       74.02       80.67     16.66 o 
   4  10   6        3.76       -2.21     17.33 o 
   5  10   6      200.27      199.94     24.87 o 
   6  10   6       34.17       30.72     19.69 o 
   7  10   6       60.04       62.27     22.14 o 
   8  10   6       10.16       18.04     18.77 o 
   1  11   6        0.78        0.31     14.89 o 
   2  11   6      307.63      319.24     27.44 o 
   3  11   6       13.14        4.34     14.31 o 
   4  11   6       81.58       90.97     20.26 o 
   5  11   6        0.06      -13.75     15.81 o 
   6  11   6       36.71       45.49     20.87 o 
   7  11   6        4.16       -5.88     21.27 o 
   0  12   6        8.14       -6.96     19.71 o 
   1  12   6        0.72       -7.70     15.84 o 
   2  12   6      426.80      435.82     43.79 o 
   3  12   6       50.33       46.79     19.71 o 
   4  12   6        4.15       -7.68     19.93 o 
   5  12   6      151.97      182.44     27.54 o 
   6  12   6       21.42        2.81     20.21 o 
   1  13   6        1.89      -14.71     17.63 o 
   2  13   6       27.17       16.90     15.99 o 
   3  13   6       71.41       62.76     23.77 o 
   4  13   6       59.67       47.80     23.98 o 
   5  13   6       11.06       10.06     19.42 o 
   0  14   6        0.66        1.77     23.82 o 
   1  14   6       11.91       -2.35     20.62 o 
   2  14   6       46.00       14.86     21.52 o 
   3  14   6       83.69      106.05     24.56 o 
   4  14   6       13.53       -7.87     20.90 o 
   1   1   7       65.97       61.66      5.26 o 
   2   1   7      817.52      869.22     17.75 o 
   3   1   7       30.63       29.94      5.75 o 
   4   1   7      115.01      136.02      9.55 o 
   5   1   7        8.35        6.19      6.03 o 
   6   1   7       55.54       43.92     11.95 o 
   7   1   7       46.00       41.00     13.10 o 
   8   1   7       10.35        8.66     17.43 o 
   9   1   7      291.77      326.69     40.31 o 
  10   1   7       42.87       -4.68     20.55 o 
  11   1   7       12.85       14.42     21.92 o 
   0   2   7        0.05        5.45     11.18 o 
   1   2   7      259.74      222.75      9.12 o 
   2   2   7       92.24       97.78      8.19 o 
   3   2   7     3181.56     3788.28     51.97 o 
   4   2   7      980.93     1190.34     29.35 o 
   5   2   7      194.22      196.33     11.27 o 
   6   2   7      304.08      312.55     19.92 o 
   7   2   7      132.51      133.91     17.25 o 
   8   2   7        0.46      -18.77     12.51 o 
   9   2   7       92.77       72.85     23.85 o 
  10   2   7        3.71       14.60     19.10 o 
  11   2   7        0.43        9.48     23.77 o 
   1   3   7      362.31      464.41     13.66 o 
   2   3   7      190.95      227.21      9.87 o 
   3   3   7     1645.43     1852.26     37.35 o 
   4   3   7      682.39      705.24     28.47 o 
   5   3   7      172.45      160.79     11.11 o 
   6   3   7       41.23       44.22     11.11 o 
   7   3   7       24.60       -4.87     12.86 o 
   8   3   7        4.73       -8.32     13.65 o 
   9   3   7       68.80       38.92     21.20 o 
  10   3   7        2.35        4.18     17.05 o 
  11   3   7        1.81       18.95     21.60 o 
   0   4   7    17756.50    19605.62    535.04 o 
   1   4   7      280.10      321.99     12.48 o 
   2   4   7      393.67      550.24     18.75 o 
   3   4   7        3.72        2.44      5.89 o 
   4   4   7     1864.37     1966.00     75.21 o 
   5   4   7      756.68      757.50     38.93 o 
   6   4   7      359.78      372.35     22.43 o 
   7   4   7      418.51      397.59     52.94 o 
   8   4   7      113.04      128.50     28.10 o 
   9   4   7        0.90       -3.54     19.15 o 
  10   4   7       29.49       -1.26     20.44 o 
  11   4   7       54.20       27.29     25.01 o 
   1   5   7     1892.05     2011.95     48.76 o 
   2   5   7      878.25      963.42     31.96 o 
   3   5   7     1479.10     1534.73     37.19 o 
   4   5   7        2.09        0.70      6.93 o 
   5   5   7     1994.11     2032.27    153.92 o 
   6   5   7      587.23      630.31     43.44 o 
   7   5   7      409.30      443.54     30.03 o 
   8   5   7      378.36      377.03     32.89 o 
   9   5   7       74.55       19.28     19.18 o 
  10   5   7       65.96       72.62     29.55 o 
   0   6   7       34.21       18.96     10.42 o 
   1   6   7      989.47     1008.63     34.59 o 
   2   6   7     1337.28     1382.28     46.10 o 
   3   6   7       46.50       36.45      7.66 o 
   4   6   7      968.35     1035.31     39.32 o 
   5   6   7      157.25      134.58     17.11 o 
   6   6   7      110.61       85.28     15.15 o 
   7   6   7      805.59      805.80     83.49 o 
   8   6   7      102.13       94.04     20.92 o 
   9   6   7       21.89       30.46     26.32 o 
  10   6   7       39.36       24.33     26.26 o 
   1   7   7      774.51      725.90     32.25 o 
   2   7   7      468.94      518.72     19.09 o 
   3   7   7      291.85      243.33     14.20 o 
   4   7   7      141.72      128.80     13.96 o 
   5   7   7      509.94      464.56     25.57 o 
   6   7   7      571.41      699.38     56.09 o 
   7   7   7       58.81       66.15     19.47 o 
   8   7   7       64.44       86.37     28.29 o 
   9   7   7      133.58       94.58     31.91 o 
  10   7   7        9.52        3.18     24.38 o 
   0   8   7     1223.24     1176.80     62.17 o 
   1   8   7       12.10        1.37      7.84 o 
   2   8   7      203.76      169.51     13.82 o 
   3   8   7        0.31      -12.47      9.02 o 
   4   8   7      326.28      337.21     21.62 o 
   5   8   7       59.69       80.13     15.44 o 
   6   8   7      547.02      622.99     63.42 o 
   7   8   7       42.59       23.85     15.66 o 
   8   8   7      156.73      163.15     25.40 o 
   9   8   7      110.79       97.15     28.00 o 
   1   9   7      401.77      382.56     18.74 o 
   2   9   7      468.52      445.21     21.45 o 
   3   9   7     1027.73     1113.38     45.62 o 
   4   9   7      212.78      215.09     18.30 o 
   5   9   7      471.52      500.89     44.24 o 
   6   9   7       68.17       60.36     15.39 o 
   7   9   7      201.79      226.38     26.51 o 
   8   9   7      464.36      522.82     92.73 o 
   9   9   7        0.53       -0.43     24.25 o 
   0  10   7     2859.76     3172.30    285.09 o 
   1  10   7      166.39      165.47     16.08 o 
   2  10   7      892.51      919.59     63.31 o 
   3  10   7       14.09        3.10     13.51 o 
   4  10   7       12.10       12.86     13.30 o 
   5  10   7       87.42       87.82     17.60 o 
   6  10   7      475.22      503.13     56.44 o 
   7  10   7      145.22      180.97     28.67 o 
   8  10   7        0.13       -5.22     18.87 o 
   1  11   7      521.98      535.78     46.60 o 
   2  11   7       32.76       20.28     13.05 o 
   3  11   7      100.69       93.11     18.77 o 
   4  11   7       65.21       20.34     15.65 o 
   5  11   7       96.52       95.10     22.87 o 
   6  11   7       80.64      109.92     25.39 o 
   7  11   7       77.53       74.01     22.17 o 
   0  12   7      278.62      323.64     37.74 o 
   1  12   7      158.55      165.78     19.54 o 
   2  12   7      324.50      350.66     25.30 o 
   3  12   7       99.54       86.71     19.42 o 
   4  12   7        7.98       -7.37     15.13 o 
   5  12   7        3.38        1.32     18.46 o 
   6  12   7      316.46      412.42     37.98 o 
   1  13   7      182.46      240.20     23.34 o 
   2  13   7       55.82       49.85     17.39 o 
   3  13   7       96.99      102.84     20.33 o 
   4  13   7       10.66        1.93     22.08 o 
   5  13   7       31.08       22.59     22.83 o 
   0  14   7       27.85       30.87     23.40 o 
   1  14   7       42.78       51.88     18.43 o 
   2  14   7      124.54      124.80     25.16 o 
   3  14   7        0.41       -3.98     16.90 o 
   0   0   8     6642.38     5944.27    209.56 o 
   1   0   8     1934.34     1994.28     35.87 o 
   2   0   8     4908.68     5633.21    107.09 o 
   3   0   8      188.67      151.76     15.45 o 
   4   0   8      439.96      422.27     23.68 o 
   5   0   8      397.70      448.73     24.53 o 
   6   0   8     2299.85     2654.90    240.73 o 
   7   0   8     2404.14     2536.99    201.27 o 
   8   0   8      225.46      234.92     46.26 o 
   9   0   8      765.39      824.97     87.54 o 
  10   0   8        3.85       -1.16     27.52 o 
  11   0   8      140.44       90.19     39.13 o 
   1   1   8     7211.29     7283.28    152.06 o 
   2   1   8      192.94      207.34     10.36 o 
   3   1   8     1749.45     1802.31     36.51 o 
   4   1   8        6.19       -1.12      5.75 o 
   5   1   8      612.75      590.28     21.86 o 
   6   1   8      192.81      161.91     17.26 o 
   7   1   8     1328.38     1276.57     59.37 o 
   8   1   8        4.33        1.06     22.30 o 
   9   1   8       74.42       49.60     27.48 o 
  10   1   8       31.81       34.72     31.09 o 
  11   1   8       37.97       18.11     35.31 o 
   0   2   8     6562.63     7317.74    240.25 o 
   1   2   8       26.92       16.90      5.22 o 
   2   2   8     2067.26     2154.27     58.93 o 
   3   2   8      907.76     1004.49     30.42 o 
   4   2   8      329.44      357.27     14.25 o 
   5   2   8       21.66       14.05      7.29 o 
   6   2   8     2242.30     2273.41     82.27 o 
   7   2   8      160.89      153.44     19.64 o 
   8   2   8      234.86      222.99     31.96 o 
   9   2   8      303.32      270.30     36.97 o 
  10   2   8        5.61        7.53     26.06 o 
  11   2   8       42.31       26.00     23.11 o 
   1   3   8     1789.00     2039.29     43.73 o 
   2   3   8      756.25      868.30     20.13 o 
   3   3   8      374.28      310.43     13.81 o 
   4   3   8       82.44       87.39      9.25 o 
   5   3   8     3087.63     3716.53    100.24 o 
   6   3   8      366.45      319.81     46.98 o 
   7   3   8      299.75      305.99     23.63 o 
   8   3   8       63.03       39.62     23.81 o 
   9   3   8        1.18        1.78     20.32 o 
  10   3   8       54.17       43.15     25.80 o 
  11   3   8       39.35       66.97     26.69 o 
   0   4   8    12254.43    13598.61    599.46 o 
   1   4   8      668.69      771.37     37.70 o 
   2   4   8      523.28      550.09     20.49 o 
   3   4   8      102.17       74.21      8.01 o 
   4   4   8      994.41     1146.23     47.37 o 
   5   4   8        1.57      -11.29      7.53 o 
   6   4   8     1280.92     1392.42     53.75 o 
   7   4   8      317.51      316.63     30.28 o 
   8   4   8       24.14       13.83     18.66 o 
   9   4   8      130.69      157.91     30.23 o 
  10   4   8       35.97       34.71     28.88 o 
   1   5   8     1210.91     1268.49     42.83 o 
   2   5   8     1146.19     1362.22     52.67 o 
   3   5   8      351.95      334.68     16.15 o 
   4   5   8      352.23      330.52     20.82 o 
   5   5   8      257.36      271.08     17.18 o 
   6   5   8       29.28       10.09     13.28 o 
   7   5   8      292.70      293.32     28.44 o 
   8   5   8      130.75      156.06     24.66 o 
   9   5   8       11.29      -10.18     23.67 o 
  10   5   8        3.31       -3.11     20.01 o 
   0   6   8      421.21      453.59     45.73 o 
   1   6   8      403.81      411.88     16.60 o 
   2   6   8      615.92      640.99     22.97 o 
   3   6   8       30.98       24.73      8.78 o 
   4   6   8      415.35      404.13     18.29 o 
   5   6   8       64.26       65.31     13.40 o 
   6   6   8       25.26       25.81     13.77 o 
   7   6   8      142.10      133.67     22.71 o 
   8   6   8        0.02      -13.06     14.53 o 
   9   6   8        1.43      -33.41     30.59 o 
  10   6   8        0.03      -11.69     22.07 o 
   1   7   8       34.05       35.02      8.47 o 
   2   7   8       73.76       66.06      9.76 o 
   3   7   8      169.73      166.69     13.81 o 
   4   7   8       19.81       12.61     10.29 o 
   5   7   8      360.38      340.56     24.53 o 
   6   7   8      274.16      273.58     23.25 o 
   7   7   8       50.59       34.77     16.34 o 
   8   7   8       27.41       17.26     19.70 o 
   9   7   8       83.85       75.19     37.47 o 
   0   8   8      436.88      429.04     28.76 o 
   1   8   8     1330.71     1506.64     94.14 o 
   2   8   8       27.49       14.81      9.53 o 
   3   8   8       41.99       33.95     11.64 o 
   4   8   8      255.19      240.13     18.55 o 
   5   8   8       67.99       53.57     15.20 o 
   6   8   8       13.07        7.39     13.52 o 
   7   8   8       30.31       23.82     15.73 o 
   8   8   8       68.93       51.07     19.32 o 
   9   8   8       12.30       10.25     23.85 o 
   1   9   8       10.11        4.56     10.50 o 
   2   9   8      688.74      790.08     40.23 o 
   3   9   8       15.02       17.07     12.50 o 
   4   9   8        1.05        2.55     12.06 o 
   5   9   8       96.66       80.99     17.80 o 
   6   9   8      413.03      455.94     29.80 o 
   7   9   8        2.19       -5.27     19.86 o 
   8   9   8       48.94       52.29     22.55 o 
   0  10   8       87.71       79.89     20.19 o 
   1  10   8      248.40      228.48     17.19 o 
   2  10   8      380.60      361.74     31.16 o 
   3  10   8       61.31       42.15     15.30 o 
   4  10   8       47.06       24.96     14.12 o 
   5  10   8        2.59       -8.04     14.09 o 
   6  10   8        5.76       18.70     17.21 o 
   7  10   8        0.65      -12.96     19.41 o 
   8  10   8       29.67       43.20     23.89 o 
   1  11   8       11.82        1.39     12.99 o 
   2  11   8        0.16        3.68     11.93 o 
   3  11   8      237.47      227.94     22.01 o 
   4  11   8        2.44        0.63     13.27 o 
   5  11   8        6.35       -0.40     16.47 o 
   6  11   8       59.59       68.02     21.36 o 
   7  11   8       98.22      119.75     24.95 o 
   0  12   8       65.73       68.12     25.10 o 
   1  12   8       81.97       92.11     17.35 o 
   2  12   8       62.24       56.47     18.45 o 
   3  12   8       27.18        6.32     16.69 o 
   4  12   8       13.53       12.55     16.94 o 
   5  12   8       32.53       23.30     24.04 o 
   6  12   8        3.69       10.33     19.38 o 
   1  13   8      101.10       98.90     19.08 o 
   2  13   8        0.03       -7.14     15.34 o 
   3  13   8       25.94       23.71     17.53 o 
   4  13   8       32.61       41.58     20.67 o 
   0  14   8      143.17      144.14     30.05 o 
   1  14   8        1.39        7.43     19.15 o 
   2  14   8       96.18      115.13     23.97 o 
   1   1   9      157.85      130.37      8.64 o 
   2   1   9      126.16      125.77      9.97 o 
   3   1   9       15.74        7.76      6.27 o 
   4   1   9      430.95      405.16     17.32 o 
   5   1   9      276.25      290.71     15.95 o 
   6   1   9        7.92        2.13     10.73 o 
   7   1   9      580.30      698.42     33.64 o 
   8   1   9      210.12      217.78     34.05 o 
   9   1   9        0.00      -24.74     18.62 o 
  10   1   9      100.01       83.94     29.23 o 
  11   1   9       10.55       21.65     27.20 o 
   0   2   9      683.57      632.58     31.13 o 
   1   2   9     2964.19     3193.31     75.33 o 
   2   2   9       76.12       59.89      8.76 o 
   3   2   9      704.81      781.19     24.87 o 
   4   2   9       16.89       10.08      7.13 o 
   5   2   9        3.98        5.74      8.17 o 
   6   2   9      168.78      211.50     21.13 o 
   7   2   9        3.06      -17.31     11.87 o 
   8   2   9        6.76      -17.54     21.97 o 
   9   2   9      199.69      186.90     35.05 o 
  10   2   9       68.04       32.58     28.66 o 
  11   2   9       11.52       11.52     24.33 o 
   1   3   9     4914.50     5224.63    120.26 o 
   2   3   9      343.81      334.08     12.03 o 
   3   3   9     1158.24     1186.06     44.73 o 
   4   3   9      223.19      229.93     13.54 o 
   5   3   9     1091.13     1041.25     60.33 o 
   6   3   9      325.28      346.32     25.50 o 
   7   3   9        4.73        7.04     13.06 o 
   8   3   9      354.56      322.13     30.91 o 
   9   3   9        3.31       10.08     19.49 o 
  10   3   9       26.39       -3.10     20.33 o 
   0   4   9      627.11      730.23     27.34 o 
   1   4   9     1276.25     1388.34     42.65 o 
   2   4   9     1909.90     2080.95     65.71 o 
   3   4   9      130.89      120.73     10.79 o 
   4   4   9      333.24      355.90     20.71 o 
   5   4   9      140.88      142.23     15.24 o 
   6   4   9      547.64      607.91     36.83 o 
   7   4   9       58.42       41.79     15.96 o 
   8   4   9       24.57       12.02     16.05 o 
   9   4   9       18.33       19.82     21.24 o 
  10   4   9      161.52      186.06     31.58 o 
   1   5   9        1.99       -5.39      6.63 o 
   2   5   9        0.44        2.14      8.07 o 
   3   5   9     1555.57     1644.76     68.18 o 
   4   5   9      178.71      168.71     13.29 o 
   5   5   9       84.34       83.00     12.75 o 
   6   5   9       19.11        5.32      9.65 o 
   7   5   9      176.80      160.31     23.33 o 
   8   5   9       37.84       19.27     17.78 o 
   9   5   9       53.26       52.60     27.51 o 
  10   5   9        3.04       -9.38     25.15 o 
   0   6   9     2859.21     3129.79    210.70 o 
   1   6   9      616.84      690.69     30.45 o 
   2   6   9     1478.94     1723.83     67.42 o 
   3   6   9      426.04      442.46     19.67 o 
   4   6   9      311.61      297.93     16.91 o 
   5   6   9      496.60      493.84     24.25 o 
   6   6   9      444.42      464.69     57.60 o 
   7   6   9      167.23      115.55     24.06 o 
   8   6   9       28.23       31.14     17.38 o 
   9   6   9       13.32        4.59     20.70 o 
  10   6   9        0.04       -4.97     27.81 o 
   1   7   9     1516.41     1604.80     72.52 o 
   2   7   9       17.08        8.53      8.59 o 
   3   7   9     1499.95     1687.50     75.08 o 
   4   7   9      417.80      390.62     25.67 o 
   5   7   9      914.70      951.12     42.62 o 
   6   7   9        7.31       12.24     14.37 o 
   7   7   9       53.59       67.36     20.31 o 
   8   7   9        0.38      -21.52     18.80 o 
   9   7   9       29.90       50.20     24.75 o 
   0   8   9     6694.80     7555.97   1641.23 o 
   1   8   9        0.01       -4.50      8.44 o 
   2   8   9      657.19      603.17     32.88 o 
   3   8   9      125.63      108.02     14.00 o 
   4   8   9      985.31     1084.08     33.49 o 
   5   8   9       87.26       80.97     16.89 o 
   6   8   9      186.09      239.51     27.05 o 
   7   8   9       47.43       49.81     21.36 o 
   8   8   9        0.31        9.92     17.57 o 
   9   8   9       24.55       -2.23     23.88 o 
   1   9   9      852.51      939.93     77.69 o 
   2   9   9      449.54      504.03     38.56 o 
   3   9   9        2.84       -5.61     10.28 o 
   4   9   9      197.43      219.54     19.13 o 
   5   9   9      678.41      802.04     55.40 o 
   6   9   9        0.00       -1.98     13.23 o 
   7   9   9      118.34      122.09     23.92 o 
   8   9   9        6.89       15.01     22.26 o 
   0  10   9     1089.72     1159.23    161.76 o 
   1  10   9      168.64      131.99     14.68 o 
   2  10   9      322.37      304.90     21.29 o 
   3  10   9      313.42      279.38     21.47 o 
   4  10   9      254.15      282.34     22.68 o 
   5  10   9      114.05      111.79     19.23 o 
   6  10   9      325.08      340.34     31.44 o 
   7  10   9       55.21       52.83     22.69 o 
   1  11   9      825.11      858.89     77.08 o 
   2  11   9       25.46       35.19     14.62 o 
   3  11   9      455.29      522.68     43.29 o 
   4  11   9        0.10       -3.70     14.18 o 
   5  11   9      388.72      487.47     33.23 o 
   6  11   9      129.29      152.50     25.99 o 
   0  12   9      670.82      802.44    110.82 o 
   1  12   9        0.11      -14.51     15.25 o 
   2  12   9      146.47      177.93     22.93 o 
   3  12   9        7.31       10.03     16.23 o 
   4  12   9      118.10      136.83     32.38 o 
   5  12   9       42.45       61.26     22.84 o 
   1  13   9      286.72      351.03     41.18 o 
   2  13   9       32.98       16.95     14.53 o 
   3  13   9      101.44      133.33     25.64 o 
   4  13   9        2.16       11.23     19.70 o 
   0  14   9      164.29      230.56    108.68 o 
   1  14   9       25.63       17.90     21.45 o 
   0   0  10     2694.00     2629.75     61.93 o 
   1   0  10      207.94      192.43     14.05 o 
   2   0  10      339.33      284.08     21.68 o 
   3   0  10     1753.57     2234.36    157.68 o 
   4   0  10     2605.34     2915.71    228.80 o 
   5   0  10      682.90      727.79     35.92 o 
   6   0  10      208.15      211.40     29.19 o 
   7   0  10      151.18      144.63     29.03 o 
   8   0  10      728.79     1048.45     97.48 o 
   9   0  10       33.15       72.45     43.60 o 
  10   0  10       74.91      100.47     47.91 o 
   1   1  10     2730.31     2696.77     59.66 o 
   2   1  10     1160.25     1229.80     29.51 o 
   3   1  10     3511.49     3655.72     73.11 o 
   4   1  10      121.88      119.21     11.80 o 
   5   1  10      712.49      740.03     28.90 o 
   6   1  10       55.00       27.36     13.46 o 
   7   1  10      193.09      186.53     19.90 o 
   8   1  10      265.37      279.22     39.96 o 
   9   1  10       91.23       96.35     28.76 o 
  10   1  10        8.08        9.52     25.45 o 
   0   2  10     2250.03     2114.26     55.51 o 
   1   2  10       45.61       37.47      7.07 o 
   2   2  10     1455.58     1472.79     28.79 o 
   3   2  10       14.37        8.71      6.69 o 
   4   2  10      458.29      438.95     19.23 o 
   5   2  10       39.35       32.30      9.74 o 
   6   2  10      648.56      708.25     61.59 o 
   7   2  10      538.04      595.93     48.91 o 
   8   2  10       15.22       20.25     17.19 o 
   9   2  10       45.64       47.91     24.72 o 
  10   2  10       22.54       20.63     21.97 o 
   1   3  10     2211.42     2301.58     50.35 o 
   2   3  10      303.88      279.69     14.59 o 
   3   3  10      960.79      999.71     25.84 o 
   4   3  10       12.52        6.48      8.57 o 
   5   3  10      535.99      557.52     30.32 o 
   6   3  10      409.80      448.13     35.51 o 
   7   3  10        2.37      -18.40     12.27 o 
   8   3  10      352.35      346.13     47.57 o 
   9   3  10      120.46       99.69     26.90 o 
  10   3  10        2.09      -13.39     20.64 o 
   0   4  10     1449.91     1578.12     40.62 o 
   1   4  10       51.77       38.29      8.38 o 
   2   4  10     3847.95     4255.38    117.38 o 
   3   4  10       13.24       15.10      9.16 o 
   4   4  10     1196.43     1256.37     72.08 o 
   5   4  10      158.57      158.84     16.60 o 
   6   4  10        1.99        1.66     11.71 o 
   7   4  10       20.84       16.99     16.27 o 
   8   4  10      106.29       65.54     28.24 o 
   9   4  10        1.58       -3.63     18.44 o 
  10   4  10        1.61      -13.89     25.18 o 
   1   5  10       67.76       57.43      9.76 o 
   2   5  10      290.75      299.87     16.44 o 
   3   5  10       75.48       96.74     11.30 o 
   4   5  10      181.84      166.58     13.95 o 
   5   5  10      679.03      706.02     43.96 o 
   6   5  10      280.50      287.28     21.51 o 
   7   5  10      247.71      256.19     28.38 o 
   8   5  10        0.03       -3.08     17.46 o 
   9   5  10       10.49       37.09     21.03 o 
  10   5  10        0.02        4.42     20.91 o 
   0   6  10      229.99      235.60     19.47 o 
   1   6  10      514.87      546.85     40.94 o 
   2   6  10      265.72      294.76     17.50 o 
   3   6  10       62.09       43.01     10.90 o 
   4   6  10      383.72      339.29     23.37 o 
   5   6  10      396.78      473.03     24.80 o 
   6   6  10        3.51       -0.56     12.53 o 
   7   6  10        1.06        7.79     17.82 o 
   8   6  10       85.32       81.15     20.59 o 
   9   6  10        0.94       13.74     26.86 o 
   1   7  10       35.20       27.37      9.98 o 
   2   7  10        9.82       12.26     10.65 o 
   3   7  10      808.36      959.62     44.55 o 
   4   7  10       90.73       84.54     13.40 o 
   5   7  10       15.01       -0.23     11.24 o 
   6   7  10       69.15       30.63     15.99 o 
   7   7  10       44.76       47.89     23.31 o 
   8   7  10       12.95       14.48     19.49 o 
   9   7  10       51.43       42.64     24.04 o 
   0   8  10      203.23      198.38     25.70 o 
   1   8  10       32.28       21.56     12.29 o 
   2   8  10      273.56      313.41     20.52 o 
   3   8  10      713.62      732.15     35.22 o 
   4   8  10        0.06        1.14      9.97 o 
   5   8  10      149.74      182.30     20.82 o 
   6   8  10      156.13      159.40     22.54 o 
   7   8  10       34.84       18.59     20.87 o 
   8   8  10       11.08        0.21     19.65 o 
   1   9  10      137.54      153.06     16.66 o 
   2   9  10       15.68       21.81     10.97 o 
   3   9  10       69.54       59.94     14.25 o 
   4   9  10        6.17        4.83     11.03 o 
   5   9  10       72.11       51.97     16.37 o 
   6   9  10       18.46       20.40     16.10 o 
   7   9  10       13.24       20.00     19.59 o 
   8   9  10       36.53       63.35     27.14 o 
   0  10  10      163.70      165.33     25.07 o 
   1  10  10        4.97        4.51     10.34 o 
   2  10  10      148.02      124.25     15.34 o 
   3  10  10        9.09        5.19     15.03 o 
   4  10  10        3.74      -20.87     14.08 o 
   5  10  10       19.64       17.67     14.37 o 
   6  10  10      103.16      126.92     25.13 o 
   7  10  10        8.75      -12.80     18.48 o 
   1  11  10       84.99       74.16     16.02 o 
   2  11  10        2.33       16.54     13.70 o 
   3  11  10       40.03       56.92     16.53 o 
   4  11  10        7.96       -4.36     15.03 o 
   5  11  10       25.40        4.97     19.69 o 
   6  11  10       36.21       30.49     18.58 o 
   0  12  10      363.80      409.56    116.80 o 
   1  12  10       87.05       90.64     18.68 o 
   2  12  10       15.41        7.88     12.83 o 
   3  12  10        0.37       -4.91     13.50 o 
   4  12  10      130.59      152.77     23.85 o 
   5  12  10        0.69       -6.65     16.09 o 
   1  13  10      116.60      112.28     22.53 o 
   2  13  10        3.63        2.49     17.59 o 
   3  13  10      202.83      233.92     26.37 o 
   1   1  11        4.60       12.68      5.70 o 
   2   1  11       19.57       18.59      7.27 o 
   3   1  11     1281.48     1343.51     32.62 o 
   4   1  11      285.73      283.46     20.18 o 
   5   1  11       47.73       40.67     11.43 o 
   6   1  11      116.97       92.36     16.26 o 
   7   1  11       45.44       49.60     15.47 o 
   8   1  11        1.56       32.64     23.73 o 
   9   1  11       36.98       60.49     32.51 o 
  10   1  11       26.50       62.83     35.19 o 
   0   2  11        6.32       13.35      8.63 o 
   1   2  11      271.13      250.36     12.34 o 
   2   2  11       82.82       82.35     12.80 o 
   3   2  11        8.01       -0.73      8.49 o 
   4   2  11        4.03        0.38      8.32 o 
   5   2  11       12.82       13.75      9.45 o 
   6   2  11       16.95       23.75     14.27 o 
   7   2  11       93.00       89.28     16.95 o 
   8   2  11      477.76      556.21     40.52 o 
   9   2  11        2.68       13.89     23.99 o 
  10   2  11       22.12       24.18     26.77 o 
   1   3  11      490.85      452.01     15.75 o 
   2   3  11        8.35       10.33      8.31 o 
   3   3  11      227.27      210.86     14.24 o 
   4   3  11      162.88      131.32     13.30 o 
   5   3  11        4.89       -4.38     11.36 o 
   6   3  11        3.89       16.89     13.09 o 
   7   3  11       29.61       42.41     15.37 o 
   8   3  11        5.08        7.11     16.44 o 
   9   3  11        7.73       29.65     24.18 o 
  10   3  11        9.18       25.53     30.94 o 
   0   4  11        0.16       -5.26      9.62 o 
   1   4  11       33.75       19.74      8.35 o 
   2   4  11      534.59      529.08     20.59 o 
   3   4  11       23.56       28.96      9.08 o 
   4   4  11      927.55      992.19     56.73 o 
   5   4  11     1234.75     1448.98     43.16 o 
   6   4  11        4.48       -2.97     14.05 o 
   7   4  11        1.36        6.90     16.42 o 
   8   4  11        8.12       16.77     18.35 o 
   9   4  11        6.20       -2.81     25.79 o 
  10   4  11        4.06       -1.41     20.87 o 
   1   5  11      937.78      928.27     30.38 o 
   2   5  11       11.94       16.33      9.71 o 
   3   5  11     1387.21     1498.59     43.06 o 
   4   5  11      616.34      655.41     27.70 o 
   5   5  11       18.86       -1.57     12.49 o 
   6   5  11      107.11      104.35     18.50 o 
   7   5  11       83.26      107.87     21.41 o 
   8   5  11        1.93        9.54     20.94 o 
   9   5  11       32.37        4.06     21.94 o 
   0   6  11     1926.39     1992.38    197.42 o 
   1   6  11      162.31      156.87     14.16 o 
   2   6  11      997.96     1010.28     43.38 o 
   3   6  11        8.45       -0.90      9.18 o 
   4   6  11      259.82      274.33     18.64 o 
   5   6  11       46.17       44.96     15.41 o 
   6   6  11       31.00       40.07     14.23 o 
   7   6  11       94.09       87.23     19.45 o 
   8   6  11       79.07       76.47     23.00 o 
   9   6  11        0.27       -7.63     19.24 o 
   1   7  11       13.77        4.55     10.72 o 
   2   7  11       13.85       -1.81     11.58 o 
   3   7  11     1384.16     1535.23     86.91 o 
   4   7  11      144.89      170.09     20.74 o 
   5   7  11       53.77       44.03     14.72 o 
   6   7  11        0.31       12.03     13.53 o 
   7   7  11      109.59      117.61     26.89 o 
   8   7  11        3.35      -10.56     18.30 o 
   0   8  11        0.15       -3.45     14.25 o 
   1   8  11        1.02      -10.96     10.91 o 
   2   8  11     1851.48     1997.45     89.47 o 
   3   8  11      194.75      203.42     17.30 o 
   4   8  11      169.22      189.93     17.75 o 
   5   8  11        8.58        8.65     13.55 o 
   6   8  11       36.03       30.03     16.99 o 
   7   8  11       21.57       21.48     19.14 o 
   8   8  11       54.32       75.32     26.06 o 
   1   9  11      755.08      858.42     69.74 o 
   2   9  11      446.98      455.87     40.16 o 
   3   9  11      570.62      570.44     26.73 o 
   4   9  11       14.06       14.94     13.50 o 
   5   9  11       18.68       23.71     16.35 o 
   6   9  11      128.64      105.66     20.81 o 
   7   9  11      138.72      187.29     31.48 o 
   0  10  11        2.19       -0.62     15.20 o 
   1  10  11       12.45        6.24     12.04 o 
   2  10  11      544.72      563.95     44.23 o 
   3  10  11       52.51       48.84     13.19 o 
   4  10  11      301.53      341.91     30.52 o 
   5  10  11       62.72      106.20     19.77 o 
   6  10  11       43.01       60.54     20.89 o 
   7  10  11       19.36       -3.64     23.36 o 
   1  11  11      250.85      279.15     25.48 o 
   2  11  11       87.25       81.55     15.00 o 
   3  11  11      154.28      166.47     19.21 o 
   4  11  11       10.22        4.70     14.49 o 
   5  11  11      106.11      155.16     24.44 o 
   6  11  11        0.04       -9.39     21.58 o 
   0  12  11       98.37       93.81     23.44 o 
   1  12  11        0.61        0.80     13.87 o 
   2  12  11       74.64       95.36     21.07 o 
   3  12  11       41.43       28.68     17.58 o 
   4  12  11       50.59       90.02     19.92 o 
   1  13  11       51.83       46.91     21.17 o 
   2  13  11        2.44       -4.46     16.59 o 
   0   0  12     1511.18     1302.00     48.44 o 
   1   0  12      224.09      188.80     15.48 o 
   2   0  12       12.18       16.66     11.43 o 
   3   0  12       15.93       11.40     11.64 o 
   4   0  12      432.19      434.66     30.17 o 
   5   0  12     1524.15     1794.54     58.45 o 
   6   0  12      138.38      118.73     24.43 o 
   7   0  12      121.34      169.18     30.86 o 
   8   0  12        9.82       12.77     28.35 o 
   9   0  12      263.69      363.58     68.97 o 
  10   0  12       16.16       -1.66     44.43 o 
   1   1  12      782.65      663.85     20.01 o 
   2   1  12        2.15       -5.36      8.84 o 
   3   1  12      387.84      348.42     18.88 o 
   4   1  12      468.65      474.16     21.96 o 
   5   1  12      200.25      195.03     19.25 o 
   6   1  12       39.36       19.35     16.71 o 
   7   1  12       26.57       34.22     17.59 o 
   8   1  12       37.32       66.65     21.55 o 
   9   1  12        7.41        1.87     27.14 o 
  10   1  12      427.92      552.74     61.18 o 
   0   2  12      189.99      151.58     15.11 o 
   1   2  12      795.39      899.58     27.84 o 
   2   2  12      925.41      871.16     23.95 o 
   3   2  12        7.38       -3.35      8.62 o 
   4   2  12     1035.84     1092.79     44.66 o 
   5   2  12      495.55      576.98     27.68 o 
   6   2  12       55.19       76.71     19.75 o 
   7   2  12        2.25        0.68     13.38 o 
   8   2  12       58.75       51.52     19.72 o 
   9   2  12      234.11      221.16     40.95 o 
  10   2  12        2.41       -6.82     29.34 o 
   1   3  12      105.89       86.88      9.98 o 
   2   3  12       96.87       89.11     10.99 o 
   3   3  12       93.47       87.90     11.84 o 
   4   3  12        1.02       -6.52      8.34 o 
   5   3  12      166.87      176.77     19.22 o 
   6   3  12      963.55     1124.10     48.17 o 
   7   3  12       34.79       54.54     16.44 o 
   8   3  12       20.01       52.33     20.96 o 
   9   3  12      110.42      103.48     32.10 o 
   0   4  12       25.18       15.03     11.38 o 
   1   4  12        8.22        2.93      7.68 o 
   2   4  12        6.48       -5.97      8.75 o 
   3   4  12       27.33       13.65     10.44 o 
   4   4  12      158.60      126.41     19.56 o 
   5   4  12      195.82      192.71     19.29 o 
   6   4  12        0.67        2.52     15.48 o 
   7   4  12       31.43       32.60     16.61 o 
   8   4  12        0.57      -11.44     16.38 o 
   9   4  12        3.04        0.71     27.35 o 
   1   5  12       83.11       70.58     11.29 o 
   2   5  12      382.39      405.69     20.19 o 
   3   5  12      232.98      252.66     17.13 o 
   4   5  12      221.63      219.27     17.72 o 
   5   5  12       17.26       14.72     14.27 o 
   6   5  12       42.53       59.26     18.99 o 
   7   5  12       76.79       69.66     18.13 o 
   8   5  12       48.42       82.97     25.00 o 
   9   5  12       24.03       19.03     23.27 o 
   0   6  12      267.49      235.29     39.34 o 
   1   6  12     2481.96     2704.81    147.20 o 
   2   6  12      656.03      736.89     27.26 o 
   3   6  12       86.90       82.61     13.00 o 
   4   6  12        0.01       -2.45     10.97 o 
   5   6  12       13.81       14.21     13.15 o 
   6   6  12       34.47       23.03     16.57 o 
   7   6  12        7.79       -4.26     18.07 o 
   8   6  12       14.32       -4.22     18.11 o 
   9   6  12        5.53       -4.37     28.79 o 
   1   7  12      286.67      294.49     19.49 o 
   2   7  12      661.05      665.39     27.64 o 
   3   7  12       21.93       36.29     12.87 o 
   4   7  12      895.98      833.82     63.35 o 
   5   7  12       12.44       -6.84     14.07 o 
   6   7  12        2.41      -11.31     15.61 o 
   7   7  12        7.30        6.93     17.11 o 
   8   7  12        2.16       11.41     21.59 o 
   0   8  12      566.72      503.40    108.38 o 
   1   8  12        3.01      -12.65     10.43 o 
   2   8  12       17.51        3.52     12.64 o 
   3   8  12      110.65       98.53     14.94 o 
   4   8  12       58.89       36.64     12.95 o 
   5   8  12       24.06       29.93     14.44 o 
   6   8  12        1.70       -0.92     16.55 o 
   7   8  12        1.05       12.36     23.29 o 
   8   8  12       15.95        3.19     21.21 o 
   1   9  12       50.31       43.28     13.16 o 
   2   9  12      266.86      227.32     26.11 o 
   3   9  12        5.83        1.55     11.64 o 
   4   9  12       29.10       19.15     14.54 o 
   5   9  12       78.07      109.67     19.96 o 
   6   9  12        5.91       12.06     17.76 o 
   7   9  12      110.13      112.57     26.59 o 
   0  10  12       36.57       20.29     18.86 o 
   1  10  12       38.57       38.55     12.89 o 
   2  10  12        0.06       -7.67     11.35 o 
   3  10  12        9.74       12.12     12.33 o 
   4  10  12        9.51       -0.62     14.35 o 
   5  10  12        0.09       -5.73     20.41 o 
   6  10  12       11.54       -1.77     17.28 o 
   1  11  12       28.33       24.16     13.89 o 
   2  11  12       30.43       14.13     13.41 o 
   3  11  12       16.66       13.17     14.55 o 
   4  11  12      117.99      121.39     20.71 o 
   5  11  12       12.77       -9.77     19.68 o 
   0  12  12       39.09       31.05     24.40 o 
   1  12  12        3.94      -17.46     11.88 o 
   2  12  12       16.91       18.41     17.38 o 
   3  12  12       11.29       20.02     14.84 o 
   1   1  13      330.99      301.35     16.80 o 
   2   1  13       52.47       59.52     10.87 o 
   3   1  13      299.08      264.59     17.56 o 
   4   1  13        3.66       -4.69      9.19 o 
   5   1  13      201.57      198.19     18.95 o 
   6   1  13        0.12        6.79     17.29 o 
   7   1  13       58.53       60.28     17.81 o 
   8   1  13       54.68       58.89     25.12 o 
   9   1  13       79.25      112.44     46.50 o 
   0   2  13       51.18       39.94     12.10 o 
   1   2  13       71.06       53.79      9.55 o 
   2   2  13      125.17      118.62     12.27 o 
   3   2  13       75.58       67.88     11.94 o 
   4   2  13       35.65       21.17     10.21 o 
   5   2  13      336.57      325.02     22.68 o 
   6   2  13      369.64      427.97     36.85 o 
   7   2  13      187.63      267.28     27.31 o 
   8   2  13      190.89      243.32     39.69 o 
   9   2  13        0.90       -7.75     30.64 o 
   1   3  13        3.78       -1.66      8.06 o 
   2   3  13        0.83       -5.13      8.57 o 
   3   3  13        4.49        1.68      8.39 o 
   4   3  13       36.50       33.71     10.39 o 
   5   3  13       74.58       60.18     15.11 o 
   6   3  13       44.05       47.55     16.96 o 
   7   3  13      184.55      191.18     25.32 o 
   8   3  13      162.96      156.33     27.84 o 
   9   3  13       30.70       23.13     33.44 o 
   0   4  13     1534.47     1544.98     54.00 o 
   1   4  13      399.61      338.37     24.48 o 
   2   4  13        6.71        3.83     10.25 o 
   3   4  13       92.35       72.33     12.78 o 
   4   4  13        0.14       -1.13     11.06 o 
   5   4  13      397.17      403.66     25.86 o 
   6   4  13       18.86       20.62     16.85 o 
   7   4  13       16.50       26.37     15.58 o 
   8   4  13        0.17       -7.06     18.70 o 
   9   4  13      122.23       85.97     28.36 o 
   1   5  13      312.43      304.04     18.22 o 
   2   5  13      551.62      544.38     22.71 o 
   3   5  13       31.97       25.27     11.15 o 
   4   5  13      552.89      534.70     35.14 o 
   5   5  13       34.81       22.11     14.92 o 
   6   5  13       19.31       12.42     16.28 o 
   7   5  13       63.48       60.60     20.35 o 
   8   5  13       73.61       96.76     27.43 o 
   0   6  13      571.21      531.80     80.75 o 
   1   6  13      390.53      401.43     20.91 o 
   2   6  13     1043.76     1136.82     33.76 o 
   3   6  13       64.31       70.38     15.60 o 
   4   6  13      138.47      125.53     16.96 o 
   5   6  13       77.11       83.90     17.36 o 
   6   6  13       83.93       95.17     22.72 o 
   7   6  13       57.29       32.59     18.21 o 
   8   6  13        0.00       -1.96     23.84 o 
   1   7  13      390.23      433.64     34.55 o 
   2   7  13      142.90      154.90     16.38 o 
   3   7  13      225.37      262.22     21.00 o 
   4   7  13     1060.41     1168.47     39.57 o 
   5   7  13       66.54       49.28     17.94 o 
   6   7  13      184.34      233.27     27.97 o 
   7   7  13        0.43        5.73     20.98 o 
   8   7  13       71.57       84.32     29.24 o 
   0   8  13      631.26      577.72    127.30 o 
   1   8  13        1.28        7.80     12.44 o 
   2   8  13      365.63      355.40     23.11 o 
   3   8  13       62.41       66.09     14.28 o 
   4   8  13      205.58      211.45     22.39 o 
   5   8  13      207.90      236.92     24.37 o 
   6   8  13        0.26      -10.18     20.31 o 
   7   8  13      106.19      176.49     29.48 o 
   1   9  13       88.12       87.13     17.41 o 
   2   9  13       83.82      106.37     14.70 o 
   3   9  13       48.74       46.53     15.52 o 
   4   9  13        0.69       -6.23     14.99 o 
   5   9  13        7.36        5.65     16.05 o 
   6   9  13       61.79       59.70     22.24 o 
   0  10  13       47.10       40.58     19.77 o 
   1  10  13        0.70       -3.94     13.40 o 
   2  10  13        0.01       12.31     13.05 o 
   3  10  13       57.71       60.30     16.04 o 
   4  10  13       18.88       25.53     17.39 o 
   5  10  13       13.96       12.63     19.59 o 
   1  11  13        8.18       -7.37     11.81 o 
   2  11  13        1.62       -8.47     15.12 o 
   3  11  13        0.17       -0.14     13.78 o 
   4  11  13       24.27       25.05     17.49 o 
   0  12  13        6.48      -16.05     17.76 o 
   1  12  13        1.11       -4.38     15.38 o 
   2  12  13        4.34        1.46     14.52 o 
   0   0  14      726.83      714.22     66.98 o 
   1   0  14        6.24       -2.86     10.51 o 
   2   0  14      190.84      140.71     18.70 o 
   3   0  14      212.36      247.05     25.11 o 
   4   0  14        3.10       -8.38     14.43 o 
   5   0  14      461.46      473.12     45.37 o 
   6   0  14       91.70      100.06     34.65 o 
   7   0  14      299.53      313.23     40.71 o 
   8   0  14       92.35       98.29     32.73 o 
   9   0  14      269.34      350.81     69.96 o 
   1   1  14       93.90      102.92     12.54 o 
   2   1  14      369.93      321.65     18.82 o 
   3   1  14      153.83      131.93     13.83 o 
   4   1  14        0.54       -6.72     10.50 o 
   5   1  14       54.09       60.49     15.14 o 
   6   1  14      344.96      355.94     29.53 o 
   7   1  14       21.39       16.54     17.88 o 
   8   1  14      131.31      159.35     24.69 o 
   9   1  14       54.41       43.73     30.43 o 
   0   2  14      205.75      209.61     21.66 o 
   1   2  14      230.58      209.70     15.37 o 
   2   2  14       19.19       -1.60      8.72 o 
   3   2  14      156.16      141.52     14.39 o 
   4   2  14      126.62      112.12     15.24 o 
   5   2  14        1.85       -1.38     13.45 o 
   6   2  14       86.13       87.02     18.43 o 
   7   2  14      321.27      374.32     32.67 o 
   8   2  14      134.73      136.70     27.25 o 
   9   2  14       15.54       24.05     29.47 o 
   1   3  14       40.60       28.39     12.60 o 
   2   3  14       84.11       76.55     12.25 o 
   3   3  14      114.47       94.28     14.03 o 
   4   3  14      235.90      189.07     16.29 o 
   5   3  14        5.02      -18.77     12.51 o 
   6   3  14      155.66      190.30     25.13 o 
   7   3  14       76.84       76.35     21.53 o 
   8   3  14      224.44      272.69     56.54 o 
   9   3  14      108.22      185.91     43.97 o 
   0   4  14      343.55      305.15     27.37 o 
   1   4  14      118.27       87.57     12.98 o 
   2   4  14      226.24      241.28     18.55 o 
   3   4  14       49.33       55.59     13.67 o 
   4   4  14        2.87      -10.91     12.02 o 
   5   4  14       38.22       61.57     17.17 o 
   6   4  14       16.98       -1.25     15.28 o 
   7   4  14      292.60      365.59     52.88 o 
   8   4  14       90.43       83.62     25.75 o 
   1   5  14       19.67       11.51     10.54 o 
   2   5  14      213.83      213.65     18.53 o 
   3   5  14        8.94        7.81     11.41 o 
   4   5  14       10.68       10.64     10.99 o 
   5   5  14      144.27      154.07     20.29 o 
   6   5  14       97.91      123.05     21.61 o 
   7   5  14        2.10       10.01     19.13 o 
   8   5  14       52.76       43.30     25.90 o 
   0   6  14      199.30      189.81     47.63 o 
   1   6  14      121.29       87.21     14.11 o 
   2   6  14      567.58      587.63     29.03 o 
   3   6  14      110.92       73.19     14.33 o 
   4   6  14       40.93       31.66     12.64 o 
   5   6  14       64.94       85.03     17.86 o 
   6   6  14       40.54       41.57     18.39 o 
   7   6  14        0.14       -0.24     20.31 o 
   8   6  14        1.00       15.90     22.24 o 
   1   7  14       17.56       16.46     12.33 o 
   2   7  14       64.96       73.88     16.56 o 
   3   7  14      483.87      540.41     30.02 o 
   4   7  14       23.10       50.73     15.89 o 
   5   7  14       32.34       31.28     15.41 o 
   6   7  14        0.89      -15.35     18.52 o 
   7   7  14        1.80        5.02     20.55 o 
   0   8  14      265.49      213.40     26.70 o 
   1   8  14       15.58        1.69     12.68 o 
   2   8  14       15.19        2.35     13.55 o 
   3   8  14      144.76      167.95     20.80 o 
   4   8  14        1.41        4.64     15.27 o 
   5   8  14        9.82       -7.51     17.94 o 
   6   8  14       56.46       75.71     21.58 o 
   1   9  14        0.57       -1.04     10.86 o 
   2   9  14        4.18        1.94     11.88 o 
   3   9  14      113.02      119.77     18.55 o 
   4   9  14        2.99       -0.75     15.82 o 
   5   9  14        1.41       -0.70     16.07 o 
   6   9  14        1.03       18.65     21.53 o 
   0  10  14      142.11      130.16     45.14 o 
   1  10  14        4.18        4.52     13.46 o 
   2  10  14      104.08       74.76     15.66 o 
   3  10  14        0.43        0.22     14.55 o 
   4  10  14       15.54       25.37     15.15 o 
   5  10  14        3.43      -10.20     17.96 o 
   1  11  14       20.58        3.46     12.08 o 
   2  11  14        7.01        4.99     13.77 o 
   3  11  14       45.63       71.97     20.09 o 
   1   1  15        6.79        7.72     10.74 o 
   2   1  15       61.55       55.59     11.44 o 
   3   1  15      251.02      238.95     22.58 o 
   4   1  15        4.96        7.13     10.56 o 
   5   1  15      179.60      228.06     24.53 o 
   6   1  15        7.49       18.89     17.83 o 
   7   1  15        0.68       -6.65     15.42 o 
   8   1  15      103.57      115.20     24.59 o 
   0   2  15        2.78       -9.65     15.93 o 
   1   2  15      206.67      172.08     18.00 o 
   2   2  15        0.74       -9.52     10.12 o 
   3   2  15        3.74        3.71     10.59 o 
   4   2  15       18.41       18.22     11.37 o 
   5   2  15       43.31       52.70     15.20 o 
   6   2  15       95.02      100.24     24.79 o 
   7   2  15       94.91      101.01     22.19 o 
   8   2  15        2.80       16.66     26.08 o 
   1   3  15        0.61       -7.54     10.85 o 
   2   3  15       79.94       57.73     13.76 o 
   3   3  15       79.96       79.20     14.19 o 
   4   3  15       19.73        7.91     11.08 o 
   5   3  15       27.08       17.22     14.00 o 
   6   3  15       45.76       69.70     21.21 o 
   7   3  15        5.81       13.81     22.23 o 
   8   3  15       34.38       29.04     21.20 o 
   0   4  15      930.99      979.39     48.08 o 
   1   4  15       12.81       10.84     12.54 o 
   2   4  15      592.02      527.37     28.01 o 
   3   4  15      277.79      270.80     20.23 o 
   4   4  15       39.68       22.18     12.04 o 
   5   4  15        2.86        7.77     16.34 o 
   6   4  15        5.20       19.41     21.10 o 
   7   4  15      381.07      495.24     37.71 o 
   8   4  15        1.15       -6.10     25.15 o 
   1   5  15       67.40       59.89     14.58 o 
   2   5  15      444.46      411.89     27.13 o 
   3   5  15      713.32      693.30     49.47 o 
   4   5  15       63.40       36.27     13.66 o 
   5   5  15        2.87       -2.09     13.81 o 
   6   5  15      205.81      243.95     28.13 o 
   7   5  15       26.17       12.99     19.46 o 
   0   6  15       64.40       59.90     17.63 o 
   1   6  15       65.40       45.68     12.51 o 
   2   6  15      435.79      416.75     28.00 o 
   3   6  15       29.63       25.03     14.37 o 
   4   6  15        2.58       10.98     16.06 o 
   5   6  15      156.00      165.71     25.76 o 
   6   6  15       25.68       -0.31     17.83 o 
   7   6  15       12.25       -0.91     18.92 o 
   1   7  15      180.35      163.43     19.12 o 
   2   7  15       24.30       27.01     16.21 o 
   3   7  15      144.56      164.60     20.10 o 
   4   7  15        4.59       -1.76     15.02 o 
   5   7  15       34.03       40.50     19.87 o 
   6   7  15       77.83      119.93     24.91 o 
   0   8  15      214.63      162.96     26.89 o 
   1   8  15       42.54       44.63     14.32 o 
   2   8  15       38.19       47.64     17.86 o 
   3   8  15       58.71       67.08     20.22 o 
   4   8  15       30.18       41.55     18.47 o 
   5   8  15        5.69       22.19     17.66 o 
   6   8  15       47.91       66.01     24.58 o 
   1   9  15      296.29      239.61     34.53 o 
   2   9  15       83.42       54.87     16.14 o 
   3   9  15        0.15       -7.68     17.61 o 
   4   9  15        7.69       -1.76     16.10 o 
   5   9  15      141.41      157.07     24.36 o 
   0  10  15      250.75      242.73     63.39 o 
   1  10  15      253.46      248.12     39.11 o 
   2  10  15       11.47       21.43     15.37 o 
   3  10  15        9.04        4.75     16.45 o 
   4  10  15       80.12       77.21     21.92 o 
   1  11  15       47.60       32.97     14.46 o 
   0   0  16        0.15      -25.53     26.36 o 
   1   0  16       44.16       27.69     20.86 o 
   2   0  16      581.68      619.17     37.35 o 
   3   0  16      170.71      223.00     27.30 o 
   4   0  16        1.79        4.62     17.37 o 
   5   0  16      153.12      172.28     37.99 o 
   6   0  16      519.64      745.45     87.21 o 
   7   0  16       44.57       38.50     33.34 o 
   8   0  16      102.33      132.95     39.94 o 
   1   1  16      748.17      729.90     36.43 o 
   2   1  16        9.44        5.63     12.17 o 
   3   1  16       14.26        0.93     11.57 o 
   4   1  16      512.64      514.57     26.44 o 
   5   1  16      437.54      557.25     40.13 o 
   6   1  16      111.71      137.45     24.42 o 
   7   1  16      148.23      166.54     29.31 o 
   8   1  16      177.51      257.24     32.47 o 
   0   2  16     2179.95     2373.68     89.80 o 
   1   2  16      122.78       86.80     18.67 o 
   2   2  16      101.86       86.62     15.48 o 
   3   2  16       67.65       47.35     12.50 o 
   4   2  16       79.98       71.46     14.53 o 
   5   2  16       77.75       75.14     20.09 o 
   6   2  16      368.74      413.14     33.95 o 
   7   2  16      240.07      269.00     32.11 o 
   8   2  16       16.71       22.86     22.42 o 
   1   3  16      579.79      540.89     28.76 o 
   2   3  16      204.60      184.24     18.64 o 
   3   3  16       32.06       41.72     13.22 o 
   4   3  16       18.28        2.21     12.08 o 
   5   3  16      293.40      337.84     27.39 o 
   6   3  16      100.42      110.64     24.52 o 
   7   3  16       31.17       28.71     23.25 o 
   0   4  16     1843.10     1858.28    123.18 o 
   1   4  16      423.89      413.50     28.04 o 
   2   4  16        3.14       -0.90     13.46 o 
   3   4  16       10.97       -1.16     12.31 o 
   4   4  16      105.64      117.22     15.35 o 
   5   4  16        1.21       -8.63     17.18 o 
   6   4  16      183.36      245.40     30.31 o 
   7   4  16      146.08      190.86     28.01 o 
   1   5  16       72.94       49.56     15.92 o 
   2   5  16       83.22       87.90     16.77 o 
   3   5  16       43.00       60.30     16.23 o 
   4   5  16       37.99       39.52     16.24 o 
   5   5  16       99.04       85.04     18.23 o 
   6   5  16       25.18       16.01     16.80 o 
   7   5  16       93.53      104.34     24.15 o 
   0   6  16        1.42       -6.71     15.56 o 
   1   6  16       21.64       24.56     14.41 o 
   2   6  16      200.11      182.61     20.90 o 
   3   6  16      436.21      420.91     29.26 o 
   4   6  16       88.66      101.21     19.31 o 
   5   6  16       11.81       33.02     17.46 o 
   6   6  16       36.78       40.72     22.31 o 
   1   7  16       14.15       19.84     17.41 o 
   2   7  16       41.43       19.93     17.12 o 
   3   7  16      156.52      179.94     28.17 o 
   4   7  16        0.66       -4.47     15.67 o 
   5   7  16       17.62       27.57     18.52 o 
   6   7  16        1.53       -4.69     20.55 o 
   0   8  16       10.91       15.81     18.87 o 
   1   8  16       63.13       34.94     17.13 o 
   2   8  16        0.61       13.98     18.05 o 
   3   8  16       11.85        7.70     15.58 o 
   4   8  16       96.61       94.87     24.20 o 
   5   8  16        4.39        5.24     17.89 o 
   1   9  16       49.88       47.19     18.53 o 
   2   9  16       12.97       35.52     18.36 o 
   3   9  16        4.27       20.17     19.78 o 
   4   9  16       37.59       34.01     23.56 o 
   0  10  16       29.86       43.77     22.47 o 
   1  10  16      177.74      159.21     25.69 o 
   2  10  16       24.53       20.95     17.30 o 
   1   1  17       25.49       33.55     15.56 o 
   2   1  17      352.16      330.48     27.16 o 
   3   1  17       26.57       14.98     11.19 o 
   4   1  17      178.55      187.04     20.64 o 
   5   1  17       96.75       95.05     23.01 o 
   6   1  17      419.80      448.33     37.17 o 
   7   1  17        0.58       -6.28     21.33 o 
   0   2  17      258.04      277.46     38.91 o 
   1   2  17      247.40      237.90     24.65 o 
   2   2  17       12.16       13.24     13.12 o 
   3   2  17        2.41      -16.07     14.37 o 
   4   2  17       24.40       30.13     14.24 o 
   5   2  17        0.34       -3.62     18.83 o 
   6   2  17       62.15       47.37     24.37 o 
   7   2  17        2.10      -15.50     18.80 o 
   1   3  17      123.87       96.68     20.28 o 
   2   3  17       60.29       37.05     14.75 o 
   3   3  17      162.92      135.52     18.82 o 
   4   3  17        3.14       -6.17     14.18 o 
   5   3  17      125.84      149.50     25.36 o 
   6   3  17       25.88       27.85     23.77 o 
   7   3  17        2.22       -2.98     18.75 o 
   0   4  17      444.54      433.35     48.74 o 
   1   4  17      307.73      284.19     27.23 o 
   2   4  17       11.76       11.39     14.13 o 
   3   4  17      167.56      170.30     20.94 o 
   4   4  17      198.29      234.67     24.99 o 
   5   4  17       54.06       52.66     20.85 o 
   6   4  17        4.60       20.55     26.73 o 
   1   5  17       14.52       20.25     17.21 o 
   2   5  17        0.14       -0.26     15.28 o 
   3   5  17       43.66       22.29     15.70 o 
   4   5  17       91.14      103.52     23.16 o 
   5   5  17      236.83      226.81     26.84 o 
   6   5  17       13.09       13.41     20.70 o 
   0   6  17      195.39      199.17     36.65 o 
   1   6  17       17.04       23.56     17.61 o 
   2   6  17      214.01      199.53     24.93 o 
   3   6  17      158.50      157.37     23.58 o 
   4   6  17      182.51      199.78     27.52 o 
   5   6  17       73.40       81.90     20.28 o 
   6   6  17       56.70       65.13     24.63 o 
   1   7  17      606.18      665.78     45.19 o 
   2   7  17        1.10       -7.72     15.65 o 
   3   7  17      104.02      134.03     21.54 o 
   4   7  17        2.36       10.68     20.30 o 
   5   7  17      156.45      211.81     26.68 o 
   0   8  17      382.94      467.99    116.88 o 
   1   8  17      246.09      308.94     27.26 o 
   2   8  17      233.42      223.87     24.75 o 
   3   8  17        1.33       18.64     18.66 o 
   4   8  17       70.37      115.42     26.13 o 
   1   9  17      179.13      179.49     23.59 o 
   2   9  17        0.15        8.80     15.60 o 
   0   0  18      260.45      248.02     47.75 o 
   1   0  18      123.26       71.97     25.12 o 
   2   0  18     1037.90     1090.58     66.92 o 
   3   0  18        0.37       15.52     26.34 o 
   4   0  18      621.52      618.98     44.58 o 
   5   0  18        0.00        7.81     25.17 o 
   6   0  18       91.32      107.55     60.26 o 
   1   1  18      430.71      380.61     29.25 o 
   2   1  18      315.65      336.89     29.40 o 
   3   1  18      344.99      348.74     30.15 o 
   4   1  18      365.71      404.79     28.60 o 
   5   1  18      100.77      107.14     25.88 o 
   6   1  18        5.24       23.56     23.05 o 
   0   2  18      438.20      397.91     43.03 o 
   1   2  18      107.45       80.18     18.48 o 
   2   2  18      131.79       95.24     22.76 o 
   3   2  18       33.72       28.37     15.97 o 
   4   2  18      204.97      224.24     23.16 o 
   5   2  18      121.31      137.15     25.14 o 
   6   2  18        1.75       -0.69     21.26 o 
   1   3  18       72.52       57.53     18.24 o 
   2   3  18        4.65       -0.28     17.32 o 
   3   3  18      613.65      567.07     32.02 o 
   4   3  18       23.45        3.67     17.62 o 
   5   3  18       28.77       52.73     25.34 o 
   6   3  18       36.78       53.49     26.10 o 
   0   4  18       73.31       52.00     25.29 o 
   1   4  18        0.54       -2.10     15.77 o 
   2   4  18      704.33      766.11     42.46 o 
   3   4  18       68.89       57.81     15.75 o 
   4   4  18       46.10       57.75     21.94 o 
   5   4  18       62.71       36.72     22.19 o 
   6   4  18      153.83      186.22     28.02 o 
   1   5  18      339.23      328.61     39.94 o 
   2   5  18       22.68       16.37     19.74 o 
   3   5  18       67.04       64.39     18.69 o 
   4   5  18        2.21       14.38     18.43 o 
   5   5  18       76.19       87.93     27.36 o 
   0   6  18        0.19       14.62     25.21 o 
   1   6  18        1.49       -7.10     21.20 o 
   2   6  18        5.12        5.41     17.12 o 
   3   6  18        0.74        4.82     15.31 o 
   4   6  18       66.05       66.35     24.55 o 
   5   6  18       12.71        0.29     22.53 o 
   1   7  18       33.21       35.69     23.07 o 
   2   7  18        0.20        8.86     16.97 o 
   3   7  18       39.42       59.38     21.93 o 
   4   7  18        4.62        7.71     22.21 o 
   0   8  18       23.38       55.18     53.14 o 
   1   8  18       37.35       45.10     24.64 o 
   2   8  18       36.24       29.53     18.29 o 
   1   1  19        6.28       14.62     17.13 o 
   2   1  19       45.19       32.27     17.76 o 
   3   1  19       61.63       58.85     22.18 o 
   4   1  19        1.26       -3.50     19.86 o 
   5   1  19       13.04       16.87     21.62 o 
   0   2  19       74.32       57.53     27.12 o 
   1   2  19      170.00      136.18     22.12 o 
   2   2  19        0.87       -8.84     18.88 o 
   3   2  19       51.90       55.08     18.02 o 
   4   2  19      147.08      140.44     24.76 o 
   5   2  19       44.90       42.00     23.43 o 
   1   3  19       72.11       55.54     20.00 o 
   2   3  19       36.39       47.23     19.03 o 
   3   3  19       12.29       -1.28     16.00 o 
   4   3  19        0.24        6.80     20.57 o 
   5   3  19      151.59      191.54     32.50 o 
   0   4  19      268.66      229.64     38.03 o 
   1   4  19       64.14       41.18     18.72 o 
   2   4  19      348.82      365.54     41.90 o 
   3   4  19       56.76       36.00     22.16 o 
   4   4  19        3.03      -10.89     20.36 o 
   5   4  19       30.40       39.43     31.10 o 
   1   5  19      132.24      111.23     21.60 o 
   2   5  19       13.29        7.20     17.77 o 
   3   5  19      223.47      205.10     26.80 o 
   4   5  19        0.68        6.32     22.16 o 
   0   6  19      160.52      179.49     68.22 o 
   1   6  19        5.39       14.13     21.26 o 
   2   6  19       28.18       -0.06     16.84 o 
   3   6  19       35.30       60.98     19.24 o 
   1   7  19      179.40      215.55     29.46 o 
   2   7  19        2.51       24.27     22.45 o 
   0   0  20       44.23       38.46     42.11 o 
   1   0  20        3.48      -14.89     27.96 o 
   2   0  20      304.69      272.98     42.49 o 
   3   0  20        6.13       13.51     29.04 o 
   4   0  20       49.39       68.47     53.38 o 
   1   1  20       19.23       11.68     14.90 o 
   2   1  20       11.76        9.22     19.11 o 
   3   1  20      555.98      519.91     37.09 o 
   4   1  20       14.75        5.36     26.65 o 
   0   2  20        1.44      -11.25     24.36 o 
   1   2  20       61.87       37.15     20.59 o 
   2   2  20      538.11      501.66     65.62 o 
   3   2  20       19.51       23.67     18.30 o 
   4   2  20       82.83       80.17     27.52 o 
   1   3  20      278.39      259.65     27.78 o 
   2   3  20       15.01       -9.72     17.77 o 
   3   3  20        1.61       -5.42     19.46 o 
   4   3  20      161.08      157.07     32.44 o 
   0   4  20       78.10       45.93     26.22 o 
   1   4  20       38.89       41.98     19.64 o 
   2   4  20        2.69       11.11     17.93 o 
   3   4  20       14.21       11.19     17.39 o 
   1   5  20       61.25       62.24     19.22 o 
   2   5  20       87.50       55.71     19.58 o 
   0   6  20       27.07        4.23     26.01 o 
   1   6  20        3.00        7.43     22.27 o 
   1   1  21       79.34       75.07     20.13 o 
   2   1  21        6.29       14.04     19.34 o 
   3   1  21        7.58       37.90     18.68 o 
   0   2  21      170.54      138.41     33.85 o 
   1   2  21      162.20      144.92     25.64 o 
   2   2  21       35.49       39.50     20.59 o 
   1   3  21       22.94        7.58     16.45 o 
   2   3  21        4.65       15.38     17.77 o 
   0   4  21        1.14      -15.25     29.10 o 
   1   4  21        0.02      -10.17     16.51 o 
                                                 
